# Supplementary material for: Coverage and determinants of deworming uptake among under-five children in Somalia: A multilevel analysis of the 2020 SDHS data
Source: PLoS One. 2025 Nov 14;20(11):e0336429. doi: 10.1371/journal.pone.0336429 (PMC12617879; doi:10.1371/journal.pone.0336429)
Supplement: S1 File — (CSV) [file pone.0336429.s002.csv]

V001	V005	materanalage	Region	Residence	materanaleducation	V151	Radio	TV	V171	V190	V467B	V467C	V467D	V467F	V731	V743A	STRU_CODE	sexofchild	B19	M15	H11	H43	dv	wt	Wealthindex	Womens_Occupation	barriers_access_care	Sexofhouseholdhead	childageinmonth	placedelivery	health_decision_autonomy	internetuse
8	.5576825683242954	30 - 34	Awdal	Urban	No Education	1	Not at all	At least once a week	2	Middle	2	1	2	2	No	Respondent and Husband Jointly	312	Male	65	MCH/HC	No	No	Poor	.55768257	Middle	Not Worked	Big problem	Male		Health facility	Jointly/Other	NO
8	.5576825683242954	20 - 24	Awdal	Urban	Secondary	2	Not at all	Not at all	1	Highest	2	2	2	2	No	Husband	312	Female	43	Government Hospital	No	No	Poor	.55768257	Rich	Not Worked	Not a big problem	Female	20–59 months	Health facility	Husband Only	YES
25	.5576825683242954	20 - 24	Awdal	Urban	Primary	1	Not at all	Not at all	1	Middle	2	1	1	2	No	Respondent and Husband Jointly	312	Male	33	MCH/HC	Yes	No	Poor	.55768257	Middle	Not Worked	Big problem	Male	20–59 months	Health facility	Jointly/Other	YES
25	.5576825683242954	20 - 24	Awdal	Urban	Primary	1	Not at all	Not at all	1	Middle	2	1	1	2	No	Respondent and Husband Jointly	312	Male	13	MCH/HC	Yes	No	Poor	.55768257	Middle	Not Worked	Big problem	Male	12–15 months	Health facility	Jointly/Other	YES
25	.5576825683242954	40 - 44	Awdal	Urban	Primary	1	Not at all	Not at all	2	Second	2	1	1	2	No	Husband	312	Female	54	Her home	No	No	Poor	.55768257	Poor	Not Worked	Big problem	Male	20–59 months	Home and other	Husband Only	NO
25	.5576825683242954	40 - 44	Awdal	Urban	Primary	1	Not at all	Not at all	2	Second	2	1	1	2	No	Husband	312	Female	28	Her home	No	No	Poor	.55768257	Poor	Not Worked	Big problem	Male	20–59 months	Home and other	Husband Only	NO
25	.5576825683242954	35 - 39	Awdal	Urban	No Education	1	Not at all	Not at all	2	Second	2	2	2	2	No	Respondent and Husband Jointly	312	Male	51	MCH/HC	No	No	Poor	.55768257	Poor	Not Worked	Not a big problem	Male	20–59 months	Health facility	Jointly/Other	NO
25	.5576825683242954	35 - 39	Awdal	Urban	No Education	1	Not at all	Not at all	2	Second	2	2	2	2	No	Respondent and Husband Jointly	312	Male	4	Her home	No	No	Poor	.55768257	Poor	Not Worked	Not a big problem	Male		Home and other	Jointly/Other	NO
25	.5576825683242954	25 - 29	Awdal	Urban	No Education	1	Not at all	At least once a week	2	Fourth	2	2	2	2	No	Respondent and Husband Jointly	312	Female	11	Private Hospital/Clinic	No	No	Poor	.55768257	Rich	Not Worked	Not a big problem	Male		Health facility	Jointly/Other	NO
25	.5576825683242954	35 - 39	Awdal	Urban	No Education	1	At least once a week	Not at all	2	Second	2	2	2	2	No	Respondent and Husband Jointly	312	Female	39	Her home	No	No	Poor	.55768257	Poor	Not Worked	Not a big problem	Male	20–59 months	Home and other	Jointly/Other	NO
25	.5576825683242954	20 - 24	Awdal	Urban	Primary	2	Not at all	At least once a week	2	Fourth	2	2	2	2	No	Respondent	312	Male	49	MCH/HC	No	No	Poor	.55768257	Rich	Not Worked	Not a big problem	Female	20–59 months	Health facility	Mother Alone	NO
25	.5576825683242954	15 - 19	Awdal	Urban	No Education	1	Not at all	Not at all	2	Fourth	2	2	2	2	No	Respondent and Husband Jointly	312	Female	63	MCH/HC	No	No	Poor	.55768257	Rich	Not Worked	Not a big problem	Male		Health facility	Jointly/Other	NO
25	.5576825683242954	25 - 29	Awdal	Urban	No Education	1	Not at all	Not at all	2	Second	1	1	1	2	No	Respondent and Husband Jointly	312	Female	67	Her home	No	No	Poor	.55768257	Poor	Not Worked	Big problem	Male		Home and other	Jointly/Other	NO
25	.5576825683242954	25 - 29	Awdal	Urban	No Education	1	At least once a week	Not at all	2	Second	2	1	1	2	No	Husband	312	Male	65	MCH/HC	No	No	Poor	.55768257	Poor	Not Worked	Big problem	Male		Health facility	Husband Only	NO
25	.5576825683242954	20 - 24	Awdal	Urban	No Education	2	At least once a week	Not at all	2	Middle	1	1	1	2	No	Respondent and Husband Jointly	312	Male	55	MCH/HC	No	No	Poor	.55768257	Middle	Not Worked	Big problem	Female	20–59 months	Health facility	Jointly/Other	NO
25	.5576825683242954	25 - 29	Awdal	Urban	Primary	1	Not at all	Not at all	2	Second	2	1	1	2	No	Respondent	312	Female	54	MCH/HC	No	No	Poor	.55768257	Poor	Not Worked	Big problem	Male	20–59 months	Health facility	Mother Alone	NO
25	.5576825683242954	25 - 29	Awdal	Urban	No Education	1	Not at all	Not at all	2	Second	2	1	1	2	No	Husband	312	Female	52	MCH/HC	No	No	Poor	.55768257	Poor	Not Worked	Big problem	Male	20–59 months	Health facility	Husband Only	NO
25	.5576825683242954	25 - 29	Awdal	Urban	No Education	1	Not at all	Not at all	2	Second	1	1	1	1	No	Husband	312	Female	18	MCH/HC	No	No	Poor	.55768257	Poor	Not Worked	Big problem	Male	16–19 months	Health facility	Husband Only	NO
25	.5576825683242954	30 - 34	Awdal	Urban	No Education	2	Not at all	At least once a week	2	Middle	2	1	1	2	No	Respondent	312	Male	62	MCH/HC	No	No	Poor	.55768257	Middle	Not Worked	Big problem	Female		Health facility	Mother Alone	NO
25	.5576825683242954	30 - 34	Awdal	Urban	No Education	2	Not at all	At least once a week	2	Middle	2	1	1	2	No	Respondent	312	Male	50	MCH/HC	No	No	Poor	.55768257	Middle	Not Worked	Big problem	Female	20–59 months	Health facility	Mother Alone	NO
25	.5576825683242954	30 - 34	Awdal	Urban	No Education	1	Not at all	Not at all	2	Second	1	1	2	2	No	Husband	312	Female	64	Her home	No	No	Poor	.55768257	Poor	Not Worked	Big problem	Male		Home and other	Husband Only	NO
25	.5576825683242954	30 - 34	Awdal	Urban	No Education	1	Not at all	Not at all	2	Second	1	1	2	2	No	Husband	312	Male	51	Her home	No	No	Poor	.55768257	Poor	Not Worked	Big problem	Male	20–59 months	Home and other	Husband Only	NO
25	.5576825683242954	30 - 34	Awdal	Urban	No Education	1	Not at all	Not at all	2	Second	1	1	2	2	No	Husband	312	Female	14	Her home	No	No	Poor	.55768257	Poor	Not Worked	Big problem	Male	12–15 months	Home and other	Husband Only	NO
25	.5576825683242954	20 - 24	Awdal	Urban	Primary	1	Not at all	Not at all	2	Second	2	1	1	2	No	Husband	312	Female	16	Her home	No	No	Poor	.55768257	Poor	Not Worked	Big problem	Male	16–19 months	Home and other	Husband Only	NO
25	.5576825683242954	25 - 29	Awdal	Urban	Primary	1	Not at all	Not at all	2	Second	2	1	1	2	No	Husband	312	Female	50	Her home	No	No	Poor	.55768257	Poor	Not Worked	Big problem	Male	20–59 months	Home and other	Husband Only	NO
25	.5576825683242954	25 - 29	Awdal	Urban	Primary	1	Not at all	Not at all	2	Second	2	1	1	2	No	Husband	312	Female	22	Her home	No	No	Poor	.55768257	Poor	Not Worked	Big problem	Male	20–59 months	Home and other	Husband Only	NO
25	.5576825683242954	25 - 29	Awdal	Urban	Primary	1	Not at all	Not at all	2	Second	2	1	1	2	No	Husband	312	Female	3	Her home	No	No	Poor	.55768257	Poor	Not Worked	Big problem	Male		Home and other	Husband Only	NO
25	.5576825683242954	35 - 39	Awdal	Urban	No Education	1	Not at all	Not at all	2	Second	2	2	1	2	No	Respondent	312	Female	67	Her home	No	No	Poor	.55768257	Poor	Not Worked	Big problem	Male		Home and other	Mother Alone	NO
25	.5576825683242954	45 - 49	Awdal	Urban	No Education	1	Not at all	Not at all	2	Middle	2	2	2	2	No	Husband	312	Male	64	Other Home	No	No	Poor	.55768257	Middle	Not Worked	Not a big problem	Male		Home and other	Husband Only	NO
43	.5576825683242954	40 - 44	Awdal	Urban	Primary	2	Not at all	At least once a week	2	Highest	2	2	2	2	No	Respondent and Husband Jointly	312	Female	44	Government Hospital	No	No	Poor	.55768257	Rich	Not Worked	Not a big problem	Female	20–59 months	Health facility	Jointly/Other	NO
43	.5576825683242954	30 - 34	Awdal	Urban	No Education	2	Not at all	Not at all	2	Highest	1	1	1	1	No	Respondent and Husband Jointly	312	Female	43	Private Hospital/Clinic	No	Yes	Good	.55768257	Rich	Not Worked	Big problem	Female	20–59 months	Health facility	Jointly/Other	NO
43	.5576825683242954	30 - 34	Awdal	Urban	Primary	1	Not at all	At least once a week	1	Highest	2	2	2	2	No	Respondent and Husband Jointly	312	Male	67	Her home	Yes	Yes	Good	.55768257	Rich	Not Worked	Not a big problem	Male		Home and other	Jointly/Other	YES
43	.5576825683242954	30 - 34	Awdal	Urban	Primary	1	Not at all	At least once a week	1	Highest	2	2	2	2	No	Respondent and Husband Jointly	312	Male	12	Government Hospital	No	Yes	Good	.55768257	Rich	Not Worked	Not a big problem	Male	12–15 months	Health facility	Jointly/Other	YES
43	.5576825683242954	40 - 44	Awdal	Urban	No Education	1	Not at all	Less than once a week	2	Highest	2	1	2	2	No	Respondent	312	Male	55	Other	No	Yes	Good	.55768257	Rich	Not Worked	Big problem	Male	20–59 months	Home and other	Mother Alone	NO
43	.5576825683242954	25 - 29	Awdal	Urban	Primary	1	Not at all	Not at all	2	Fourth	2	2	2	2	No	Respondent and Husband Jointly	312	Male	65	MCH/HC	No	No	Poor	.55768257	Rich	Not Worked	Not a big problem	Male		Health facility	Jointly/Other	NO
43	.5576825683242954	20 - 24	Awdal	Urban	Primary	1	Not at all	At least once a week	2	Highest	2	2	2	2	No	Respondent and Husband Jointly	312	Female	3	Private Hospital/Clinic	No	No	Poor	.55768257	Rich	Not Worked	Not a big problem	Male		Health facility	Jointly/Other	NO
43	.5576825683242954	15 - 19	Awdal	Urban	No Education	1	Not at all	At least once a week	2	Highest	2	2	2	2	No	Respondent and Husband Jointly	312	Female	42	Her home	No	No	Poor	.55768257	Rich	Not Worked	Not a big problem	Male	20–59 months	Home and other	Jointly/Other	NO
43	.5576825683242954	20 - 24	Awdal	Urban	Secondary	2	Not at all	At least once a week	1	Highest	2	2	2	2	No	Respondent and Husband Jointly	312	Male	26	MCH/HC	No	No	Poor	.55768257	Rich	Not Worked	Not a big problem	Female	20–59 months	Health facility	Jointly/Other	YES
43	.5576825683242954	30 - 34	Awdal	Urban	No Education	1	Not at all	At least once a week	1	Highest	2	2	2	2	No	Husband	312	Male	63	Private Hospital/Clinic	No	No	Poor	.55768257	Rich	Not Worked	Not a big problem	Male		Health facility	Husband Only	YES
43	.5576825683242954	20 - 24	Awdal	Urban	No Education	1	Not at all	At least once a week	2	Highest	2	2	2	2	No	Respondent	312	Male	42	MCH/HC	No	No	Poor	.55768257	Rich	Not Worked	Not a big problem	Male	20–59 months	Health facility	Mother Alone	NO
43	.5576825683242954	20 - 24	Awdal	Urban	No Education	1	Not at all	Not at all	2	Highest	2	2	2	2	No	Respondent and Husband Jointly	312	Female	12	Her home	No	No	Poor	.55768257	Rich	Not Worked	Not a big problem	Male	12–15 months	Home and other	Jointly/Other	NO
43	.5576825683242954	25 - 29	Awdal	Urban	No Education	2	Not at all	Not at all	2	Middle	2	2	2	2	No	Respondent	312	Female	7	MCH/HC	No	No	Poor	.55768257	Middle	Not Worked	Not a big problem	Female		Health facility	Mother Alone	NO
43	.5576825683242954	20 - 24	Awdal	Urban	No Education	2	Not at all	Not at all	2	Fourth	2	2	2	2	No	Respondent	312	Female	59	Government Hospital	Yes	No	Poor	.55768257	Rich	Not Worked	Not a big problem	Female	20–59 months	Health facility	Mother Alone	NO
43	.5576825683242954	25 - 29	Awdal	Urban	No Education	2	Not at all	Not at all	2	Highest	2	1	1	2	No	Respondent and Husband Jointly	312	Female	49	Her home	Don't Know	No	Poor	.55768257	Rich	Not Worked	Big problem	Female	20–59 months	Home and other	Jointly/Other	NO
43	.5576825683242954	25 - 29	Awdal	Urban	No Education	2	Not at all	Not at all	2	Highest	2	1	1	2	No	Respondent and Husband Jointly	312	Male	24	Her home	Don't Know	No	Poor	.55768257	Rich	Not Worked	Big problem	Female	20–59 months	Home and other	Jointly/Other	NO
43	.5576825683242954	35 - 39	Awdal	Urban	No Education	2	Not at all	Not at all	2	Highest	2	2	2	2	No	Respondent	312	Female	65	MCH/HC	No	No	Poor	.55768257	Rich	Not Worked	Not a big problem	Female		Health facility	Mother Alone	NO
43	.5576825683242954	40 - 44	Awdal	Urban	Primary	1	Not at all	Not at all	2	Highest	2	1	1	2	No	Husband	312	Male	54	MCH/HC	No	No	Poor	.55768257	Rich	Not Worked	Big problem	Male	20–59 months	Health facility	Husband Only	NO
43	.5576825683242954	20 - 24	Awdal	Urban	Higher	1	Not at all	Less than once a week	1	Highest	2	2	2	2	No	Respondent and Husband Jointly	312	Female	0	Private Hospital/Clinic	No	No	Poor	.55768257	Rich	Not Worked	Not a big problem	Male		Health facility	Jointly/Other	YES
43	.5576825683242954	25 - 29	Awdal	Urban	Secondary	1	Not at all	Not at all	1	Highest	2	2	2	2	No	Husband	312	Female	22	Private Hospital/Clinic	No	No	Poor	.55768257	Rich	Not Worked	Not a big problem	Male	20–59 months	Health facility	Husband Only	YES
43	.5576825683242954	25 - 29	Awdal	Urban	Secondary	1	Not at all	Not at all	1	Highest	2	2	2	2	No	Husband	312	Male	9	Private Hospital/Clinic	No	No	Poor	.55768257	Rich	Not Worked	Not a big problem	Male		Health facility	Husband Only	YES
52	.5576825683242954	40 - 44	Awdal	Urban	No Education	1	Not at all	Not at all	2	Highest	2	2	2	2	No	Respondent and Husband Jointly	312	Female	39	Government Hospital	No	No	Poor	.55768257	Rich	Not Worked	Not a big problem	Male	20–59 months	Health facility	Jointly/Other	NO
52	.5576825683242954	25 - 29	Awdal	Urban	Primary	2	Not at all	Not at all	2	Middle	1	1	1	1	No	Husband	312	Male	43	MCH/HC	No	No	Poor	.55768257	Middle	Not Worked	Big problem	Female	20–59 months	Health facility	Husband Only	NO
52	.5576825683242954	25 - 29	Awdal	Urban	No Education	1	Not at all	At least once a week	1	Highest	2	2	2	2	No	Respondent and Husband Jointly	312	Female	57	Private Hospital/Clinic	No	No	Poor	.55768257	Rich	Not Worked	Not a big problem	Male	20–59 months	Health facility	Jointly/Other	YES
52	.5576825683242954	25 - 29	Awdal	Urban	No Education	1	Not at all	At least once a week	1	Highest	2	2	2	2	No	Respondent and Husband Jointly	312	Female	38	MCH/HC	No	Yes	Good	.55768257	Rich	Not Worked	Not a big problem	Male	20–59 months	Health facility	Jointly/Other	YES
52	.5576825683242954	25 - 29	Awdal	Urban	No Education	1	Not at all	At least once a week	1	Highest	2	2	2	2	No	Respondent and Husband Jointly	312	Female	3	MCH/HC	No	Yes	Good	.55768257	Rich	Not Worked	Not a big problem	Male		Health facility	Jointly/Other	YES
52	.5576825683242954	20 - 24	Awdal	Urban	Secondary	2	Not at all	At least once a week	1	Highest	2	2	2	2	No	Respondent and Husband Jointly	312	Female	49	Her home	No	No	Poor	.55768257	Rich	Not Worked	Not a big problem	Female	20–59 months	Home and other	Jointly/Other	YES
52	.5576825683242954	15 - 19	Awdal	Urban	Secondary	1	Not at all	At least once a week	1	Highest	2	2	2	2	No	Respondent and Husband Jointly	312	Female	27	Private Hospital/Clinic	No	No	Poor	.55768257	Rich	Not Worked	Not a big problem	Male	20–59 months	Health facility	Jointly/Other	YES
52	.5576825683242954	35 - 39	Awdal	Urban	Primary	1	Not at all	At least once a week	2	Highest	2	2	2	2	No	Respondent and Husband Jointly	312	Male	62	Government Hospital	No	No	Poor	.55768257	Rich	Not Worked	Not a big problem	Male		Health facility	Jointly/Other	NO
52	.5576825683242954	40 - 44	Awdal	Urban	No Education	1	Not at all	At least once a week	2	Highest	2	1	2	2	No	Respondent and Husband Jointly	312	Male	37	Private Hospital/Clinic	No	No	Poor	.55768257	Rich	Not Worked	Big problem	Male	20–59 months	Health facility	Jointly/Other	NO
52	.5576825683242954	25 - 29	Awdal	Urban	Higher	1	Not at all	At least once a week	1	Highest	2	2	2	2	No	Respondent and Husband Jointly	312	Male	6	Private Hospital/Clinic	No	No	Poor	.55768257	Rich	Not Worked	Not a big problem	Male		Health facility	Jointly/Other	YES
52	.5576825683242954	40 - 44	Awdal	Urban	Primary	1	Not at all	Not at all	2	Fourth	2	2	2	2	No	Husband	312	Female	37	MCH/HC	No	No	Poor	.55768257	Rich	Not Worked	Not a big problem	Male	20–59 months	Health facility	Husband Only	NO
52	.5576825683242954	35 - 39	Awdal	Urban	No Education	2	Not at all	Not at all	2	Highest	2	2	2	2	No	Respondent	312	Male	67	Her home	No	No	Poor	.55768257	Rich	Not Worked	Not a big problem	Female		Home and other	Mother Alone	NO
52	.5576825683242954	15 - 19	Awdal	Urban	Primary	1	Not at all	Not at all	1	Middle	1	1	2	2	No	Respondent	312	Female	56	MCH/HC	No	No	Poor	.55768257	Middle	Not Worked	Big problem	Male	20–59 months	Health facility	Mother Alone	YES
69	.5576825683242954	25 - 29	Awdal	Urban	No Education	1	Not at all	Less than once a week	2	Highest	1	1	1	2	No	Respondent and Husband Jointly	312	Female	17	MCH/HC	No	No	Poor	.55768257	Rich	Not Worked	Big problem	Male	16–19 months	Health facility	Jointly/Other	NO
69	.5576825683242954	25 - 29	Awdal	Urban	Secondary	2	Not at all	Less than once a week	1	Highest	1	1	1	2	No	Respondent and Husband Jointly	312	Male	38	Government Hospital	No	No	Poor	.55768257	Rich	Not Worked	Big problem	Female	20–59 months	Health facility	Jointly/Other	YES
69	.5576825683242954	20 - 24	Awdal	Urban	Higher	1	Not at all	Not at all	1	Highest	1	1	1	1	No	Respondent and Husband Jointly	312	Female	1	Private Hospital/Clinic	No	No	Poor	.55768257	Rich	Not Worked	Big problem	Male		Health facility	Jointly/Other	YES
69	.5576825683242954	25 - 29	Awdal	Urban	Primary	1	Not at all	Not at all	2	Highest	1	1	1	1	No	Respondent and Husband Jointly	312	Female	47	Private Hospital/Clinic	No	Yes	Good	.55768257	Rich	Not Worked	Big problem	Male	20–59 months	Health facility	Jointly/Other	NO
69	.5576825683242954	35 - 39	Awdal	Urban	No Education	1	Not at all	Not at all	2	Highest	2	2	2	2	No	Respondent and Husband Jointly	312	Female	47	Private Hospital/Clinic	No	No	Poor	.55768257	Rich	Not Worked	Not a big problem	Male	20–59 months	Health facility	Jointly/Other	NO
69	.5576825683242954	35 - 39	Awdal	Urban	No Education	1	Not at all	Not at all	2	Highest	2	2	2	2	No	Respondent and Husband Jointly	312	Male	11	Private Hospital/Clinic	No	No	Poor	.55768257	Rich	Not Worked	Not a big problem	Male		Health facility	Jointly/Other	NO
69	.5576825683242954	40 - 44	Awdal	Urban	No Education	1	Not at all	Not at all	2	Fourth	1	1	1	1	No	Respondent	312	Female	59	Her home	No	No	Poor	.55768257	Rich	Not Worked	Big problem	Male	20–59 months	Home and other	Mother Alone	NO
69	.5576825683242954	35 - 39	Awdal	Urban	Primary	1	Not at all	At least once a week	2	Highest	1	1	1	1	No	Husband	312	Male	67	MCH/HC	No	No	Poor	.55768257	Rich	Not Worked	Big problem	Male		Health facility	Husband Only	NO
69	.5576825683242954	35 - 39	Awdal	Urban	No Education	1	Not at all	At least once a week	2	Highest	2	1	2	2	No	Respondent and Husband Jointly	312	Male	55	MCH/HC	No	No	Poor	.55768257	Rich	Not Worked	Big problem	Male	20–59 months	Health facility	Jointly/Other	NO
69	.5576825683242954	25 - 29	Awdal	Urban	No Education	1	Not at all	At least once a week	2	Highest	1	1	1	1	No	Respondent	312	Female	62	Her home	No	No	Poor	.55768257	Rich	Not Worked	Big problem	Male		Home and other	Mother Alone	NO
83	.5576825683242954	30 - 34	Awdal	Urban	No Education	1	Not at all	Not at all	2	Highest	2	2	2	2	No	Respondent	312	Male	66	Government Hospital	No	Yes	Good	.55768257	Rich	Not Worked	Not a big problem	Male		Health facility	Mother Alone	NO
83	.5576825683242954	30 - 34	Awdal	Urban	No Education	1	Not at all	Not at all	2	Middle	2	2	2	2	No	Husband	312	Female	66	MCH/HC	No	No	Poor	.55768257	Middle	Not Worked	Not a big problem	Male		Health facility	Husband Only	NO
83	.5576825683242954	30 - 34	Awdal	Urban	Primary	1	Not at all	Not at all	2	Highest	1	1	1	2	No	Respondent	312	Female	66	MCH/HC	No	No	Poor	.55768257	Rich	Not Worked	Big problem	Male		Health facility	Mother Alone	NO
83	.5576825683242954	15 - 19	Awdal	Urban	Primary	1	Not at all	Not at all	2	Middle	2	2	2	2	No	Husband	312	Male	5	MCH/HC	No	No	Poor	.55768257	Middle	Not Worked	Not a big problem	Male		Health facility	Husband Only	NO
83	.5576825683242954	25 - 29	Awdal	Urban	Primary	1	Not at all	Not at all	2	Second	2	1	1	1	No	Husband	312	Male	58	Her home	No	No	Poor	.55768257	Poor	Not Worked	Big problem	Male	20–59 months	Home and other	Husband Only	NO
83	.5576825683242954	25 - 29	Awdal	Urban	Primary	1	Not at all	Not at all	2	Second	2	1	1	1	No	Husband	312	Male	41	Her home	No	Yes	Good	.55768257	Poor	Not Worked	Big problem	Male	20–59 months	Home and other	Husband Only	NO
83	.5576825683242954	25 - 29	Awdal	Urban	Primary	1	Not at all	Not at all	2	Second	2	1	1	1	No	Husband	312	Male	27	Her home	Yes	Yes	Good	.55768257	Poor	Not Worked	Big problem	Male	20–59 months	Home and other	Husband Only	NO
83	.5576825683242954	35 - 39	Awdal	Urban	No Education	1	Not at all	Not at all	2	Fourth	2	1	2	1	No	Respondent	312	Female	46	Government Hospital	Yes	No	Poor	.55768257	Rich	Not Worked	Big problem	Male	20–59 months	Health facility	Mother Alone	NO
83	.5576825683242954	35 - 39	Awdal	Urban	No Education	1	Not at all	Not at all	2	Fourth	2	1	2	1	No	Respondent	312	Female	19	MCH/HC	Yes	No	Poor	.55768257	Rich	Not Worked	Big problem	Male	16–19 months	Health facility	Mother Alone	NO
83	.5576825683242954	25 - 29	Awdal	Urban	No Education	2	Not at all	Not at all	2	Highest	1	1	1	1	No	Husband	312	Male	55	Government Hospital	No	No	Poor	.55768257	Rich	Not Worked	Big problem	Female	20–59 months	Health facility	Husband Only	NO
83	.5576825683242954	20 - 24	Awdal	Urban	No Education	1	Not at all	At least once a week	2	Highest	2	1	1	1	No	Respondent and Husband Jointly	312	Female	49	Government Hospital	No	No	Poor	.55768257	Rich	Not Worked	Big problem	Male	20–59 months	Health facility	Jointly/Other	NO
99	.5576825683242954	20 - 24	Awdal	Urban	No Education	1	Not at all	At least once a week	2	Highest	2	2	2	2	No	Respondent and Husband Jointly	312	Male	1	Government Hospital	No	No	Poor	.55768257	Rich	Not Worked	Not a big problem	Male		Health facility	Jointly/Other	NO
99	.5576825683242954	35 - 39	Awdal	Urban	Secondary	1	Not at all	Not at all	1	Highest	2	2	2	2	No	Respondent	312	Male	28	MCH/HC	No	No	Poor	.55768257	Rich	Not Worked	Not a big problem	Male	20–59 months	Health facility	Mother Alone	YES
99	.5576825683242954	20 - 24	Awdal	Urban	Secondary	1	Not at all	Not at all	2	Fourth	1	1	1	1	No	Husband	312	Male	29	Government Hospital	Yes	No	Poor	.55768257	Rich	Not Worked	Big problem	Male	20–59 months	Health facility	Husband Only	NO
99	.5576825683242954	20 - 24	Awdal	Urban	Secondary	1	Not at all	Not at all	2	Fourth	1	1	1	1	No	Husband	312	Female	17	Government Hospital	Yes	No	Poor	.55768257	Rich	Not Worked	Big problem	Male	16–19 months	Health facility	Husband Only	NO
99	.5576825683242954	25 - 29	Awdal	Urban	No Education	2	Less than once a week	Less than once a week	2	Highest	1	1	1	1	No	Husband	312	Female	43	MCH/HC	No	No	Poor	.55768257	Rich	Not Worked	Big problem	Female	20–59 months	Health facility	Husband Only	NO
99	.5576825683242954	35 - 39	Awdal	Urban	No Education	1	Not at all	At least once a week	2	Highest	1	1	1	1	No	Husband	312	Female	55	MCH/HC	No	No	Poor	.55768257	Rich	Not Worked	Big problem	Male	20–59 months	Health facility	Husband Only	NO
99	.5576825683242954	20 - 24	Awdal	Urban	Secondary	1	Not at all	At least once a week	1	Highest	2	2	2	2	No	Husband	312	Male	12	MCH/HC	No	No	Poor	.55768257	Rich	Not Worked	Not a big problem	Male	12–15 months	Health facility	Husband Only	YES
99	.5576825683242954	25 - 29	Awdal	Urban	Higher	1	Not at all	Less than once a week	1	Highest	2	2	2	2	No	Respondent and Husband Jointly	312	Male	6	Government Hospital	No	No	Poor	.55768257	Rich	Not Worked	Not a big problem	Male		Health facility	Jointly/Other	YES
99	.5576825683242954	30 - 34	Awdal	Urban	No Education	1	Not at all	At least once a week	2	Highest	2	2	2	2	No	Respondent and Husband Jointly	312	Male	61	Her home	No	No	Poor	.55768257	Rich	Not Worked	Not a big problem	Male		Home and other	Jointly/Other	NO
99	.5576825683242954	25 - 29	Awdal	Urban	Primary	1	Not at all	At least once a week	2	Fourth	1	1	1	2	No	Respondent	312	Male	20	MCH/HC	No	No	Poor	.55768257	Rich	Not Worked	Big problem	Male	20–59 months	Health facility	Mother Alone	NO
99	.5576825683242954	35 - 39	Awdal	Urban	No Education	2	Not at all	At least once a week	2	Highest	1	1	1	2	No	Respondent	312	Female	67	Her home	No	No	Poor	.55768257	Rich	Not Worked	Big problem	Female		Home and other	Mother Alone	NO
99	.5576825683242954	25 - 29	Awdal	Urban	Higher	1	Not at all	At least once a week	1	Highest	1	2	1	2	No	Respondent	312	Female	16	Government Hospital	No	No	Poor	.55768257	Rich	Not Worked	Big problem	Male	16–19 months	Health facility	Mother Alone	YES
99	.5576825683242954	30 - 34	Awdal	Urban	No Education	2	Not at all	Not at all	2	Fourth	2	2	2	2	No	Respondent	312	Female	55	Government Hospital	No	No	Poor	.55768257	Rich	Not Worked	Not a big problem	Female	20–59 months	Health facility	Mother Alone	NO
99	.5576825683242954	30 - 34	Awdal	Urban	No Education	2	Not at all	Not at all	2	Fourth	2	2	2	2	No	Respondent	312	Male	24	Government Hospital	No	No	Poor	.55768257	Rich	Not Worked	Not a big problem	Female	20–59 months	Health facility	Mother Alone	NO
112	.5576825683242954	30 - 34	Awdal	Urban	No Education	1	Not at all	Not at all	2	Fourth	2	2	2	2	No	Husband	312	Male	18	Government Hospital	No	No	Poor	.55768257	Rich	Not Worked	Not a big problem	Male	16–19 months	Health facility	Husband Only	NO
112	.5576825683242954	25 - 29	Awdal	Urban	No Education	1	Not at all	Not at all	1	Highest	2	2	2	2	No	Husband	312	Female	65	Government Hospital	No	No	Poor	.55768257	Rich	Not Worked	Not a big problem	Male		Health facility	Husband Only	YES
112	.5576825683242954	30 - 34	Awdal	Urban	Primary	2	Not at all	Not at all	2	Highest	1	1	1	2	No	Respondent	312	Male	47	Government Hospital	No	No	Poor	.55768257	Rich	Not Worked	Big problem	Female	20–59 months	Health facility	Mother Alone	NO
112	.5576825683242954	25 - 29	Awdal	Urban	Secondary	1	Not at all	At least once a week	1	Highest	1	1	1	1	No	Husband	312	Female	23	Referral Health Center	Yes	Yes	Good	.55768257	Rich	Not Worked	Big problem	Male	20–59 months	Health facility	Husband Only	YES
112	.5576825683242954	20 - 24	Awdal	Urban	Higher	1	Not at all	Not at all	2	Highest	1	1	1	1	No	Husband	312	Male	37	Government Hospital	No	No	Poor	.55768257	Rich	Not Worked	Big problem	Male	20–59 months	Health facility	Husband Only	NO
112	.5576825683242954	30 - 34	Awdal	Urban	Primary	1	Not at all	At least once a week	1	Highest	2	2	2	2	No	Respondent and Husband Jointly	312	Male	8	Government Hospital	No	No	Poor	.55768257	Rich	Not Worked	Not a big problem	Male		Health facility	Jointly/Other	YES
112	.5576825683242954	20 - 24	Awdal	Urban	Secondary	1	Not at all	Less than once a week	1	Highest	2	2	2	2	No	Respondent and Husband Jointly	312	Male	41	MCH/HC	No	No	Poor	.55768257	Rich	Not Worked	Not a big problem	Male	20–59 months	Health facility	Jointly/Other	YES
112	.5576825683242954	20 - 24	Awdal	Urban	Secondary	1	Not at all	Less than once a week	1	Highest	2	2	2	2	No	Respondent and Husband Jointly	312	Male	11	Government Hospital	No	No	Poor	.55768257	Rich	Not Worked	Not a big problem	Male		Health facility	Jointly/Other	YES
112	.5576825683242954	35 - 39	Awdal	Urban	No Education	1	At least once a week	At least once a week	2	Highest	2	1	2	2	No	Respondent and Husband Jointly	312	Male	49	MCH/HC	No	No	Poor	.55768257	Rich	Not Worked	Big problem	Male	20–59 months	Health facility	Jointly/Other	NO
112	.5576825683242954	25 - 29	Awdal	Urban	Higher	1	Not at all	Not at all	1	Highest	2	2	2	2	No	Respondent and Husband Jointly	312	Female	14	Private Hospital/Clinic	No	No	Poor	.55768257	Rich	Not Worked	Not a big problem	Male	12–15 months	Health facility	Jointly/Other	YES
112	.5576825683242954	25 - 29	Awdal	Urban	Higher	1	Not at all	At least once a week	1	Highest	2	2	2	2	No	Respondent and Husband Jointly	312	Male	62	MCH/HC	No	No	Poor	.55768257	Rich	Not Worked	Not a big problem	Male		Health facility	Jointly/Other	YES
121	.5576825683242954	30 - 34	Awdal	Urban	No Education	2	Not at all	Not at all	2	Highest	2	2	2	2	No	Respondent	312	Male	51	MCH/HC	No	No	Poor	.55768257	Rich	Not Worked	Not a big problem	Female	20–59 months	Health facility	Mother Alone	NO
121	.5576825683242954	25 - 29	Awdal	Urban	No Education	1	Not at all	Not at all	1	Highest	2	2	2	2	No	Husband	312	Male	15	Government Hospital	No	No	Poor	.55768257	Rich	Not Worked	Not a big problem	Male	12–15 months	Health facility	Husband Only	YES
121	.5576825683242954	20 - 24	Awdal	Urban	Primary	1	Not at all	At least once a week	1	Highest	1	1	1	2	No	Respondent and Husband Jointly	312	Male	3	Private Hospital/Clinic	No	No	Poor	.55768257	Rich	Not Worked	Big problem	Male		Health facility	Jointly/Other	YES
121	.5576825683242954	35 - 39	Awdal	Urban	No Education	1	Not at all	At least once a week	1	Highest	2	2	2	2	No	Respondent and Husband Jointly	312	Male	52	Government Hospital	No	No	Poor	.55768257	Rich	Not Worked	Not a big problem	Male	20–59 months	Health facility	Jointly/Other	YES
121	.5576825683242954	35 - 39	Awdal	Urban	No Education	1	Not at all	Not at all	2	Middle	1	1	1	1	No	Husband	312	Female	54	Her home	No	No	Poor	.55768257	Middle	Not Worked	Big problem	Male	20–59 months	Home and other	Husband Only	NO
121	.5576825683242954	35 - 39	Awdal	Urban	No Education	1	Not at all	At least once a week	2	Highest	1	1	1	1	No	Husband	312	Male	21	MCH/HC	No	No	Poor	.55768257	Rich	Not Worked	Big problem	Male	20–59 months	Health facility	Husband Only	NO
121	.5576825683242954	35 - 39	Awdal	Urban	No Education	1	Not at all	At least once a week	2	Highest	1	1	1	1	No	Husband	312	Female	8	MCH/HC	No	No	Poor	.55768257	Rich	Not Worked	Big problem	Male		Health facility	Husband Only	NO
121	.5576825683242954	20 - 24	Awdal	Urban	No Education	1	Not at all	Not at all	2	Highest	1	1	1	1	No	Husband	312	Female	31	MCH/HC	No	No	Poor	.55768257	Rich	Not Worked	Big problem	Male	20–59 months	Health facility	Husband Only	NO
121	.5576825683242954	20 - 24	Awdal	Urban	No Education	1	Not at all	Not at all	2	Highest	1	1	1	1	No	Husband	312	Female	3	MCH/HC	No	No	Poor	.55768257	Rich	Not Worked	Big problem	Male		Health facility	Husband Only	NO
121	.5576825683242954	35 - 39	Awdal	Urban	No Education	1	Not at all	At least once a week	2	Highest	2	1	1	2	No	Husband	312	Female	43	Her home	No	No	Poor	.55768257	Rich	Not Worked	Big problem	Male	20–59 months	Home and other	Husband Only	NO
121	.5576825683242954	35 - 39	Awdal	Urban	No Education	1	Not at all	At least once a week	2	Highest	2	1	1	2	No	Husband	312	Male	8	Government Hospital	No	No	Poor	.55768257	Rich	Not Worked	Big problem	Male		Health facility	Husband Only	NO
121	.5576825683242954	25 - 29	Awdal	Urban	Primary	1	Not at all	At least once a week	2	Highest	2	2	2	2	No	Husband	312	Female	37	Other Home	No	No	Poor	.55768257	Rich	Not Worked	Not a big problem	Male	20–59 months	Home and other	Husband Only	NO
121	.5576825683242954	30 - 34	Awdal	Urban	Higher	1	Not at all	Not at all	1	Highest	1	1	2	2	No	Respondent and Husband Jointly	312	Male	54	Government Hospital	No	No	Poor	.55768257	Rich	Not Worked	Big problem	Male	20–59 months	Health facility	Jointly/Other	YES
121	.5576825683242954	30 - 34	Awdal	Urban	Higher	1	Not at all	Not at all	1	Highest	1	1	2	2	No	Respondent and Husband Jointly	312	Male	36	Government Hospital	No	No	Poor	.55768257	Rich	Not Worked	Big problem	Male	20–59 months	Health facility	Jointly/Other	YES
121	.5576825683242954	30 - 34	Awdal	Urban	Higher	1	Not at all	Not at all	1	Highest	1	1	2	2	No	Respondent and Husband Jointly	312	Female	21	Government Hospital	No	No	Poor	.55768257	Rich	Not Worked	Big problem	Male	20–59 months	Health facility	Jointly/Other	YES
121	.5576825683242954	25 - 29	Awdal	Urban	No Education	2	Not at all	Not at all	2	Fourth	1	2	2	1	No	Respondent and Husband Jointly	312	Female	51	Government Hospital	No	No	Poor	.55768257	Rich	Not Worked	Big problem	Female	20–59 months	Health facility	Jointly/Other	NO
121	.5576825683242954	25 - 29	Awdal	Urban	No Education	2	Not at all	Not at all	2	Fourth	1	2	2	1	No	Respondent and Husband Jointly	312	Male	26	MCH/HC	No	No	Poor	.55768257	Rich	Not Worked	Big problem	Female	20–59 months	Health facility	Jointly/Other	NO
121	.5576825683242954	25 - 29	Awdal	Urban	No Education	2	Not at all	Not at all	2	Fourth	1	2	2	1	No	Respondent and Husband Jointly	312	Male	0	MCH/HC	No	No	Poor	.55768257	Rich	Not Worked	Big problem	Female		Health facility	Jointly/Other	NO
121	.5576825683242954	25 - 29	Awdal	Urban	Primary	2	Not at all	Not at all	1	Highest	2	1	1	1	No	Respondent	312	Female	65	Government Hospital	No	No	Poor	.55768257	Rich	Not Worked	Big problem	Female		Health facility	Mother Alone	YES
121	.5576825683242954	25 - 29	Awdal	Urban	Primary	2	Not at all	Not at all	1	Highest	2	1	1	1	No	Respondent	312	Male	55	Private Hospital/Clinic	No	No	Poor	.55768257	Rich	Not Worked	Big problem	Female	20–59 months	Health facility	Mother Alone	YES
121	.5576825683242954	25 - 29	Awdal	Urban	Primary	2	Not at all	Not at all	1	Highest	2	1	1	1	No	Respondent	312	Male	19	Government Hospital	No	No	Poor	.55768257	Rich	Not Worked	Big problem	Female	16–19 months	Health facility	Mother Alone	YES
121	.5576825683242954	15 - 19	Awdal	Urban	Higher	2	Not at all	At least once a week	1	Highest	2	2	2	2	No	Respondent	312	Female	43	Private Hospital/Clinic	No	No	Poor	.55768257	Rich	Not Worked	Not a big problem	Female	20–59 months	Health facility	Mother Alone	YES
121	.5576825683242954	40 - 44	Awdal	Urban	Higher	1	Not at all	At least once a week	1	Highest	1	1	1	1	No	Husband	312	Female	51	Government Hospital	No	No	Poor	.55768257	Rich	Not Worked	Big problem	Male	20–59 months	Health facility	Husband Only	YES
121	.5576825683242954	30 - 34	Awdal	Urban	No Education	1	Not at all	Not at all	2	Highest	1	1	1	1	No	Respondent	312	Female	53	MCH/HC	No	No	Poor	.55768257	Rich	Not Worked	Big problem	Male	20–59 months	Health facility	Mother Alone	NO
121	.5576825683242954	30 - 34	Awdal	Urban	No Education	1	Not at all	Not at all	2	Highest	1	1	1	1	No	Respondent	312	Female	37	Private Hospital/Clinic	No	No	Poor	.55768257	Rich	Not Worked	Big problem	Male	20–59 months	Health facility	Mother Alone	NO
121	.5576825683242954	30 - 34	Awdal	Urban	No Education	1	Not at all	Not at all	2	Highest	1	1	1	1	No	Respondent	312	Male	12	Private Hospital/Clinic	No	No	Poor	.55768257	Rich	Not Worked	Big problem	Male	12–15 months	Health facility	Mother Alone	NO
121	.5576825683242954	30 - 34	Awdal	Urban	Higher	2	Not at all	At least once a week	1	Highest	1	1	1	1	No	Respondent	312	Male	39	Government Hospital	No	Yes	Good	.55768257	Rich	Not Worked	Big problem	Female	20–59 months	Health facility	Mother Alone	YES
163	.4156891540131331	35 - 39	Awdal	Rural	No Education	1	Not at all	Not at all	2	Lowest	1	1	1	1	No	Respondent	311	Male	12	Her home	No	No	Poor	.41568914	Poor	Not Worked	Big problem	Male	12–15 months	Home and other	Mother Alone	NO
163	.4156891540131331	45 - 49	Awdal	Rural	No Education	2	Not at all	Not at all	2	Lowest	1	1	1	1	No	Respondent and Husband Jointly	311	Male	64	Her home	No	No	Poor	.41568914	Poor	Not Worked	Big problem	Female		Home and other	Jointly/Other	NO
163	.4156891540131331	20 - 24	Awdal	Rural	No Education	1	Not at all	Not at all	2	Lowest	1	1	1	1	No	Respondent and Husband Jointly	311	Male	28	Her home	No	No	Poor	.41568914	Poor	Not Worked	Big problem	Male	20–59 months	Home and other	Jointly/Other	NO
163	.4156891540131331	20 - 24	Awdal	Rural	No Education	2	Not at all	Not at all	2	Lowest	2	2	2	2	No	Husband	311	Female	70	Her home	No	No	Poor	.41568914	Poor	Not Worked	Not a big problem	Female		Home and other	Husband Only	NO
163	.4156891540131331	20 - 24	Awdal	Rural	No Education	2	Not at all	Not at all	2	Lowest	2	2	2	2	No	Husband	311	Female	44	Government Hospital	No	No	Poor	.41568914	Poor	Not Worked	Not a big problem	Female	20–59 months	Health facility	Husband Only	NO
163	.4156891540131331	20 - 24	Awdal	Rural	No Education	2	Not at all	Not at all	2	Lowest	2	2	2	2	No	Husband	311	Male	19	Her home	No	No	Poor	.41568914	Poor	Not Worked	Not a big problem	Female	16–19 months	Home and other	Husband Only	NO
163	.4156891540131331	30 - 34	Awdal	Rural	No Education	1	Not at all	Not at all	2	Lowest	2	1	1	1	No	Husband	311	Female	33	Her home	No	No	Poor	.41568914	Poor	Not Worked	Big problem	Male	20–59 months	Home and other	Husband Only	NO
163	.4156891540131331	25 - 29	Awdal	Rural	No Education	1	Not at all	Not at all	2	Lowest	2	1	1	1	No	Husband	311	Male	31	Her home	No	No	Poor	.41568914	Poor	Not Worked	Big problem	Male	20–59 months	Home and other	Husband Only	NO
163	.4156891540131331	25 - 29	Awdal	Rural	No Education	1	Not at all	Not at all	2	Lowest	2	1	1	1	No	Husband	311	Female	4	Her home	No	No	Poor	.41568914	Poor	Not Worked	Big problem	Male		Home and other	Husband Only	NO
163	.4156891540131331	20 - 24	Awdal	Rural	Primary	1	Not at all	Not at all	2	Lowest	2	1	1	1	No	Respondent	311	Male	6	Her home	Yes	No	Poor	.41568914	Poor	Not Worked	Big problem	Male		Home and other	Mother Alone	NO
163	.4156891540131331	30 - 34	Awdal	Rural	No Education	1	Not at all	Not at all	2	Lowest	2	1	1	1	No	Respondent	311	Female	53	Her home	No	No	Poor	.41568914	Poor	Not Worked	Big problem	Male	20–59 months	Home and other	Mother Alone	NO
163	.4156891540131331	30 - 34	Awdal	Rural	No Education	1	Not at all	Not at all	2	Lowest	2	1	1	1	No	Respondent	311	Male	24	Government Hospital	No	No	Poor	.41568914	Poor	Not Worked	Big problem	Male	20–59 months	Health facility	Mother Alone	NO
163	.4156891540131331	30 - 34	Awdal	Rural	No Education	1	Not at all	Not at all	2	Lowest	2	1	1	1	No	Husband	311	Male	63	Her home	No	No	Poor	.41568914	Poor	Not Worked	Big problem	Male		Home and other	Husband Only	NO
163	.4156891540131331	30 - 34	Awdal	Rural	No Education	1	Not at all	Not at all	2	Lowest	2	1	1	1	No	Husband	311	Female	3	Her home	No	No	Poor	.41568914	Poor	Not Worked	Big problem	Male		Home and other	Husband Only	NO
163	.4156891540131331	35 - 39	Awdal	Rural	No Education	1	Not at all	Not at all	2	Lowest	2	2	2	2	No	Husband	311	Female	69	Her home	No	No	Poor	.41568914	Poor	Not Worked	Not a big problem	Male		Home and other	Husband Only	NO
163	.4156891540131331	30 - 34	Awdal	Rural	No Education	1	Not at all	Less than once a week	2	Lowest	2	1	2	2	No	Respondent and Husband Jointly	311	Male	34	Her home	No	No	Poor	.41568914	Poor	Not Worked	Big problem	Male	20–59 months	Home and other	Jointly/Other	NO
163	.4156891540131331	35 - 39	Awdal	Rural	No Education	1	Not at all	Not at all	2	Lowest	2	2	2	2	No	Husband	311	Female	60	Her home	No	No	Poor	.41568914	Poor	Not Worked	Not a big problem	Male		Home and other	Husband Only	NO
163	.4156891540131331	35 - 39	Awdal	Rural	No Education	1	Not at all	Not at all	2	Lowest	2	2	2	2	No	Husband	311	Female	44	Her home	No	No	Poor	.41568914	Poor	Not Worked	Not a big problem	Male	20–59 months	Home and other	Husband Only	NO
163	.4156891540131331	35 - 39	Awdal	Rural	No Education	1	Not at all	Not at all	2	Lowest	2	2	2	2	No	Husband	311	Male	33	Her home	No	No	Poor	.41568914	Poor	Not Worked	Not a big problem	Male	20–59 months	Home and other	Husband Only	NO
163	.4156891540131331	35 - 39	Awdal	Rural	No Education	1	Not at all	Not at all	2	Lowest	1	1	1	1	No	Respondent and Husband Jointly	311	Female	65	Her home	No	No	Poor	.41568914	Poor	Not Worked	Big problem	Male		Home and other	Jointly/Other	NO
163	.4156891540131331	35 - 39	Awdal	Rural	No Education	1	Not at all	Not at all	2	Lowest	1	1	1	1	No	Respondent and Husband Jointly	311	Male	52	Her home	No	No	Poor	.41568914	Poor	Not Worked	Big problem	Male	20–59 months	Home and other	Jointly/Other	NO
163	.4156891540131331	35 - 39	Awdal	Rural	No Education	1	Not at all	Not at all	2	Lowest	1	1	1	1	No	Respondent and Husband Jointly	311	Male	27	Her home	No	No	Poor	.41568914	Poor	Not Worked	Big problem	Male	20–59 months	Home and other	Jointly/Other	NO
163	.4156891540131331	30 - 34	Awdal	Rural	No Education	1	Not at all	Not at all	2	Lowest	2	2	1	2	No	Husband	311	Female	37	Her home	No	No	Poor	.41568914	Poor	Not Worked	Big problem	Male	20–59 months	Home and other	Husband Only	NO
1	.4156891540131331	30 - 34	Awdal	Rural	No Education	2	Not at all	Not at all	2	Second	1	1	1	2	No	Respondent and Husband Jointly	311	Female	66	Her home	No	No	Poor	.41568914	Poor	Not Worked	Big problem	Female		Home and other	Jointly/Other	NO
1	.4156891540131331	30 - 34	Awdal	Rural	No Education	2	Not at all	Not at all	2	Second	1	1	1	2	No	Respondent and Husband Jointly	311	Male	42	Her home	No	Yes	Good	.41568914	Poor	Not Worked	Big problem	Female	20–59 months	Home and other	Jointly/Other	NO
1	.4156891540131331	30 - 34	Awdal	Rural	No Education	2	Not at all	Not at all	2	Second	1	1	1	2	No	Respondent and Husband Jointly	311	Female	18	Her home	No	No	Poor	.41568914	Poor	Not Worked	Big problem	Female	16–19 months	Home and other	Jointly/Other	NO
1	.4156891540131331	35 - 39	Awdal	Rural	No Education	1	Not at all	Not at all	2	Middle	1	1	2	2	No	Respondent and Husband Jointly	311	Male	65	Government Hospital	No	No	Poor	.41568914	Middle	Not Worked	Big problem	Male		Health facility	Jointly/Other	NO
1	.4156891540131331	25 - 29	Awdal	Rural	No Education	1	Not at all	Not at all	2	Second	2	2	2	2	No	Respondent	311	Female	54	Her home	No	No	Poor	.41568914	Poor	Not Worked	Not a big problem	Male	20–59 months	Home and other	Mother Alone	NO
1	.4156891540131331	25 - 29	Awdal	Rural	No Education	1	Not at all	Not at all	2	Second	2	2	2	2	No	Respondent	311	Male	31	Her home	No	No	Poor	.41568914	Poor	Not Worked	Not a big problem	Male	20–59 months	Home and other	Mother Alone	NO
1	.4156891540131331	25 - 29	Awdal	Rural	No Education	1	Not at all	Not at all	2	Second	2	2	2	2	No	Respondent	311	Female	17	Her home	No	No	Poor	.41568914	Poor	Not Worked	Not a big problem	Male	16–19 months	Home and other	Mother Alone	NO
1	.4156891540131331	25 - 29	Awdal	Rural	Primary	1	Not at all	Not at all	2	Second	2	2	2	2	No	Husband	311	Female	63	Her home	No	No	Poor	.41568914	Poor	Not Worked	Not a big problem	Male		Home and other	Husband Only	NO
1	.4156891540131331	25 - 29	Awdal	Rural	Primary	1	Not at all	Not at all	2	Second	2	2	2	2	No	Husband	311	Male	52	Her home	No	No	Poor	.41568914	Poor	Not Worked	Not a big problem	Male	20–59 months	Home and other	Husband Only	NO
1	.4156891540131331	25 - 29	Awdal	Rural	Primary	1	Not at all	Not at all	2	Second	2	2	2	2	No	Husband	311	Female	28	Her home	No	No	Poor	.41568914	Poor	Not Worked	Not a big problem	Male	20–59 months	Home and other	Husband Only	NO
1	.4156891540131331	30 - 34	Awdal	Rural	No Education	1	Not at all	Not at all	2	Second	1	1	1	1	No	Husband	311	Male	67	MCH/HC	No	No	Poor	.41568914	Poor	Not Worked	Big problem	Male		Health facility	Husband Only	NO
1	.4156891540131331	30 - 34	Awdal	Rural	No Education	1	Not at all	Not at all	2	Second	1	1	1	1	No	Husband	311	Female	34	MCH/HC	No	No	Poor	.41568914	Poor	Not Worked	Big problem	Male	20–59 months	Health facility	Husband Only	NO
1	.4156891540131331	30 - 34	Awdal	Rural	No Education	1	Not at all	Not at all	2	Second	1	1	1	1	No	Husband	311	Male	21	MCH/HC	No	No	Poor	.41568914	Poor	Not Worked	Big problem	Male	20–59 months	Health facility	Husband Only	NO
1	.4156891540131331	35 - 39	Awdal	Rural	No Education	1	Not at all	Not at all	2	Lowest	1	1	1	1	No	Husband	311	Female	62	Her home	No	No	Poor	.41568914	Poor	Not Worked	Big problem	Male		Home and other	Husband Only	NO
1	.4156891540131331	35 - 39	Awdal	Rural	No Education	1	Not at all	Not at all	2	Lowest	1	1	1	1	No	Husband	311	Male	40	Her home	No	No	Poor	.41568914	Poor	Not Worked	Big problem	Male	20–59 months	Home and other	Husband Only	NO
1	.4156891540131331	25 - 29	Awdal	Rural	No Education	1	Not at all	Not at all	2	Second	1	1	1	1	No	Respondent	311	Male	68	Her home	No	No	Poor	.41568914	Poor	Not Worked	Big problem	Male		Home and other	Mother Alone	NO
1	.4156891540131331	15 - 19	Awdal	Rural	No Education	2	Not at all	Not at all	2	Lowest	1	1	1	1	No	Respondent	311	Female	56	Her home	No	No	Poor	.41568914	Poor	Not Worked	Big problem	Female	20–59 months	Home and other	Mother Alone	NO
1	.4156891540131331	30 - 34	Awdal	Rural	No Education	1	Not at all	Not at all	2	Second	1	1	1	1	No	Husband	311	Male	68	Her home	No	No	Poor	.41568914	Poor	Not Worked	Big problem	Male		Home and other	Husband Only	NO
1	.4156891540131331	30 - 34	Awdal	Rural	No Education	1	Not at all	Not at all	2	Second	1	1	1	1	No	Husband	311	Male	56	Her home	No	No	Poor	.41568914	Poor	Not Worked	Big problem	Male	20–59 months	Home and other	Husband Only	NO
1	.4156891540131331	40 - 44	Awdal	Rural	No Education	2	Not at all	Not at all	2	Second	2	1	1	2	No	Respondent	311	Male	56	Her home	No	No	Poor	.41568914	Poor	Not Worked	Big problem	Female	20–59 months	Home and other	Mother Alone	NO
1	.4156891540131331	40 - 44	Awdal	Rural	No Education	2	Not at all	Not at all	2	Second	2	1	1	2	No	Respondent	311	Male	4	Her home	No	No	Poor	.41568914	Poor	Not Worked	Big problem	Female		Home and other	Mother Alone	NO
1	.4156891540131331	40 - 44	Awdal	Rural	No Education	2	Not at all	Not at all	2	Lowest	1	1	1	2	No	Respondent and Husband Jointly	311	Female	56	Her home	No	No	Poor	.41568914	Poor	Not Worked	Big problem	Female	20–59 months	Home and other	Jointly/Other	NO
1	.4156891540131331	30 - 34	Awdal	Rural	No Education	2	Not at all	Not at all	2	Lowest	1	1	2	1	No	Respondent and Husband Jointly	311	Female	68	Her home	No	No	Poor	.41568914	Poor	Not Worked	Big problem	Female		Home and other	Jointly/Other	NO
1	.4156891540131331	35 - 39	Awdal	Rural	No Education	1	At least once a week	Not at all	2	Middle	2	2	2	2	No	Husband	311	Male	56	MCH/HC	No	No	Poor	.41568914	Middle	Not Worked	Not a big problem	Male	20–59 months	Health facility	Husband Only	NO
1	.4156891540131331	30 - 34	Awdal	Rural	No Education	1	Not at all	Not at all	2	Second	1	1	1	1	No	Respondent	311	Male	56	Her home	No	No	Poor	.41568914	Poor	Not Worked	Big problem	Male	20–59 months	Home and other	Mother Alone	NO
1	.4156891540131331	40 - 44	Awdal	Rural	No Education	1	Not at all	Not at all	2	Lowest	1	1	2	1	No	Husband	311	Male	32	Her home	No	No	Poor	.41568914	Poor	Not Worked	Big problem	Male	20–59 months	Home and other	Husband Only	NO
93	.4156891540131331	25 - 29	Awdal	Rural	No Education	1	Not at all	Not at all	2	Lowest	2	2	2	2	No	Respondent and Husband Jointly	311	Male	68	Her home	No	No	Poor	.41568914	Poor	Not Worked	Not a big problem	Male		Home and other	Jointly/Other	NO
93	.4156891540131331	25 - 29	Awdal	Rural	No Education	1	Not at all	Not at all	2	Lowest	2	2	2	2	No	Respondent and Husband Jointly	311	Male	29	Her home	No	No	Poor	.41568914	Poor	Not Worked	Not a big problem	Male	20–59 months	Home and other	Jointly/Other	NO
93	.4156891540131331	25 - 29	Awdal	Rural	No Education	1	Not at all	Not at all	2	Lowest	2	2	2	2	No	Respondent and Husband Jointly	311	Female	10	MCH/HC	Don't Know	No	Poor	.41568914	Poor	Not Worked	Not a big problem	Male		Health facility	Jointly/Other	NO
93	.4156891540131331	30 - 34	Awdal	Rural	No Education	1	Not at all	Not at all	2	Lowest	2	1	2	1	No	Husband	311	Female	57	Her home	No	No	Poor	.41568914	Poor	Not Worked	Big problem	Male	20–59 months	Home and other	Husband Only	NO
93	.4156891540131331	30 - 34	Awdal	Rural	No Education	1	Not at all	Not at all	2	Lowest	2	1	2	1	No	Husband	311	Female	4	Her home	No	No	Poor	.41568914	Poor	Not Worked	Big problem	Male		Home and other	Husband Only	NO
93	.4156891540131331	25 - 29	Awdal	Rural	No Education	1	Not at all	Not at all	2	Lowest	2	1	1	1	No	Respondent	311	Female	1	Government Hospital	Yes	No	Poor	.41568914	Poor	Not Worked	Big problem	Male		Health facility	Mother Alone	NO
93	.4156891540131331	40 - 44	Awdal	Rural	No Education	2	Not at all	Not at all	2	Lowest	2	1	1	1	No	Husband	311	Female	54	Her home	No	No	Poor	.41568914	Poor	Not Worked	Big problem	Female	20–59 months	Home and other	Husband Only	NO
93	.4156891540131331	40 - 44	Awdal	Rural	No Education	2	Not at all	Not at all	2	Lowest	2	1	1	1	No	Husband	311	Female	16	Her home	No	No	Poor	.41568914	Poor	Not Worked	Big problem	Female	16–19 months	Home and other	Husband Only	NO
93	.4156891540131331	35 - 39	Awdal	Rural	No Education	1	At least once a week	Not at all	2	Lowest	2	1	1	1	No	Husband	311	Female	51	Her home	No	No	Poor	.41568914	Poor	Not Worked	Big problem	Male	20–59 months	Home and other	Husband Only	NO
93	.4156891540131331	25 - 29	Awdal	Rural	No Education	2	Not at all	Not at all	2	Lowest	2	2	2	2	No	Husband	311	Female	45	Her home	No	No	Poor	.41568914	Poor	Not Worked	Not a big problem	Female	20–59 months	Home and other	Husband Only	NO
93	.4156891540131331	25 - 29	Awdal	Rural	No Education	2	Not at all	Not at all	2	Lowest	2	2	2	2	No	Husband	311	Male	31	Her home	No	No	Poor	.41568914	Poor	Not Worked	Not a big problem	Female	20–59 months	Home and other	Husband Only	NO
93	.4156891540131331	25 - 29	Awdal	Rural	No Education	2	Not at all	Not at all	2	Lowest	2	2	2	2	No	Husband	311	Female	5	Her home	No	No	Poor	.41568914	Poor	Not Worked	Not a big problem	Female		Home and other	Husband Only	NO
93	.4156891540131331	25 - 29	Awdal	Rural	No Education	1	Not at all	Not at all	2	Lowest	2	1	1	2	No	Respondent	311	Female	33	Her home	Yes	No	Poor	.41568914	Poor	Not Worked	Big problem	Male	20–59 months	Home and other	Mother Alone	NO
93	.4156891540131331	25 - 29	Awdal	Rural	No Education	1	Not at all	Not at all	2	Lowest	2	1	1	2	No	Respondent	311	Female	6	Her home	No	No	Poor	.41568914	Poor	Not Worked	Big problem	Male		Home and other	Mother Alone	NO
93	.4156891540131331	40 - 44	Awdal	Rural	No Education	1	Not at all	Not at all	2	Lowest	2	2	2	2	No	Respondent	311	Male	53	Her home	No	No	Poor	.41568914	Poor	Not Worked	Not a big problem	Male	20–59 months	Home and other	Mother Alone	NO
98	.4156891540131331	25 - 29	Awdal	Rural	No Education	1	At least once a week	Not at all	2	Lowest	2	2	2	2	No	Respondent and Husband Jointly	311	Male	66	Her home	No	No	Poor	.41568914	Poor	Not Worked	Not a big problem	Male		Home and other	Jointly/Other	NO
98	.4156891540131331	25 - 29	Awdal	Rural	No Education	1	At least once a week	Not at all	2	Lowest	2	2	2	2	No	Respondent and Husband Jointly	311	Male	26	Her home	No	No	Poor	.41568914	Poor	Not Worked	Not a big problem	Male	20–59 months	Home and other	Jointly/Other	NO
98	.4156891540131331	35 - 39	Awdal	Rural	No Education	1	Not at all	Not at all	2	Lowest	2	2	2	2	No	Husband	311	Female	27	Her home	No	No	Poor	.41568914	Poor	Not Worked	Not a big problem	Male	20–59 months	Home and other	Husband Only	NO
98	.4156891540131331	35 - 39	Awdal	Rural	No Education	1	Not at all	Not at all	2	Lowest	2	1	1	2	No	Husband	311	Male	40	Her home	No	No	Poor	.41568914	Poor	Not Worked	Big problem	Male	20–59 months	Home and other	Husband Only	NO
98	.4156891540131331	30 - 34	Awdal	Rural	No Education	2	Not at all	Not at all	2	Lowest	1	1	1	1	No	Husband	311	Male	69	Her home	No	No	Poor	.41568914	Poor	Not Worked	Big problem	Female		Home and other	Husband Only	NO
98	.4156891540131331	30 - 34	Awdal	Rural	No Education	2	Not at all	Not at all	2	Lowest	1	1	1	1	No	Husband	311	Male	3	Her home	No	No	Poor	.41568914	Poor	Not Worked	Big problem	Female		Home and other	Husband Only	NO
98	.4156891540131331	40 - 44	Awdal	Rural	No Education	2	Not at all	Not at all	2	Lowest	2	1	1	1	No	Husband	311	Female	3	Her home	No	No	Poor	.41568914	Poor	Not Worked	Big problem	Female		Home and other	Husband Only	NO
98	.4156891540131331	20 - 24	Awdal	Rural	No Education	1	Not at all	Not at all	2	Lowest	2	1	1	1	No	Husband	311	Female	2	Her home	No	No	Poor	.41568914	Poor	Not Worked	Big problem	Male		Home and other	Husband Only	NO
98	.4156891540131331	30 - 34	Awdal	Rural	No Education	1	Not at all	Not at all	2	Lowest	2	1	1	1	No	Respondent and Husband Jointly	311	Female	67	Her home	No	No	Poor	.41568914	Poor	Not Worked	Big problem	Male		Home and other	Jointly/Other	NO
98	.4156891540131331	30 - 34	Awdal	Rural	No Education	1	Not at all	Not at all	2	Lowest	2	1	1	1	No	Respondent and Husband Jointly	311	Male	56	Her home	No	No	Poor	.41568914	Poor	Not Worked	Big problem	Male	20–59 months	Home and other	Jointly/Other	NO
98	.4156891540131331	30 - 34	Awdal	Rural	No Education	1	Not at all	Not at all	2	Lowest	2	1	1	1	No	Respondent and Husband Jointly	311	Female	26	Her home	No	No	Poor	.41568914	Poor	Not Worked	Big problem	Male	20–59 months	Home and other	Jointly/Other	NO
98	.4156891540131331	30 - 34	Awdal	Rural	No Education	1	Not at all	Not at all	2	Lowest	2	1	1	1	No	Respondent and Husband Jointly	311	Female	13	Her home	No	No	Poor	.41568914	Poor	Not Worked	Big problem	Male	12–15 months	Home and other	Jointly/Other	NO
98	.4156891540131331	25 - 29	Awdal	Rural	No Education	1	Not at all	Not at all	2	Lowest	2	2	2	2	No	Husband	311	Female	57	Her home	No	No	Poor	.41568914	Poor	Not Worked	Not a big problem	Male	20–59 months	Home and other	Husband Only	NO
98	.4156891540131331	25 - 29	Awdal	Rural	No Education	1	Not at all	Not at all	2	Lowest	2	2	2	2	No	Husband	311	Female	18	Her home	No	No	Poor	.41568914	Poor	Not Worked	Not a big problem	Male	16–19 months	Home and other	Husband Only	NO
98	.4156891540131331	25 - 29	Awdal	Rural	No Education	2	Not at all	Not at all	2	Lowest	2	2	2	2	No	Husband	311	Female	40	Her home	No	No	Poor	.41568914	Poor	Not Worked	Not a big problem	Female	20–59 months	Home and other	Husband Only	NO
98	.4156891540131331	25 - 29	Awdal	Rural	No Education	1	Not at all	Not at all	2	Lowest	2	2	2	2	No	Husband	311	Male	31	Her home	No	No	Poor	.41568914	Poor	Not Worked	Not a big problem	Male	20–59 months	Home and other	Husband Only	NO
98	.4156891540131331	25 - 29	Awdal	Rural	No Education	1	Not at all	Not at all	2	Lowest	2	2	2	2	No	Husband	311	Male	20	Her home	No	No	Poor	.41568914	Poor	Not Worked	Not a big problem	Male	20–59 months	Home and other	Husband Only	NO
98	.4156891540131331	40 - 44	Awdal	Rural	No Education	1	Not at all	Not at all	2	Lowest	1	1	1	2	No	Respondent and Husband Jointly	311	Female	70	Her home	No	No	Poor	.41568914	Poor	Not Worked	Big problem	Male		Home and other	Jointly/Other	NO
98	.4156891540131331	40 - 44	Awdal	Rural	No Education	1	Not at all	Not at all	2	Lowest	1	1	1	2	No	Respondent and Husband Jointly	311	Male	46	Her home	No	No	Poor	.41568914	Poor	Not Worked	Big problem	Male	20–59 months	Home and other	Jointly/Other	NO
98	.4156891540131331	30 - 34	Awdal	Rural	No Education	1	Not at all	Not at all	2	Lowest	2	1	1	2	No	Respondent	311	Female	27	Her home	No	No	Poor	.41568914	Poor	Not Worked	Big problem	Male	20–59 months	Home and other	Mother Alone	NO
151	.4156891540131331	30 - 34	Awdal	Rural	No Education	2	Not at all	Not at all	2	Lowest	1	1	1	1	No	Husband	311	Female	65	Her home	No	No	Poor	.41568914	Poor	Not Worked	Big problem	Female		Home and other	Husband Only	NO
151	.4156891540131331	30 - 34	Awdal	Rural	No Education	2	Not at all	Not at all	2	Lowest	1	1	1	1	No	Husband	311	Male	30	Her home	No	No	Poor	.41568914	Poor	Not Worked	Big problem	Female	20–59 months	Home and other	Husband Only	NO
151	.4156891540131331	30 - 34	Awdal	Rural	No Education	2	Not at all	Not at all	2	Lowest	1	1	1	1	No	Husband	311	Male	2	Her home	No	No	Poor	.41568914	Poor	Not Worked	Big problem	Female		Home and other	Husband Only	NO
151	.4156891540131331	20 - 24	Awdal	Rural	No Education	1	Not at all	Not at all	2	Lowest	1	1	1	1	No	Respondent and Husband Jointly	311	Male	63	MCH/HC	No	No	Poor	.41568914	Poor	Not Worked	Big problem	Male		Health facility	Jointly/Other	NO
151	.4156891540131331	20 - 24	Awdal	Rural	No Education	1	Not at all	Not at all	2	Lowest	1	1	1	1	No	Respondent and Husband Jointly	311	Male	42	Her home	No	No	Poor	.41568914	Poor	Not Worked	Big problem	Male	20–59 months	Home and other	Jointly/Other	NO
151	.4156891540131331	20 - 24	Awdal	Rural	No Education	1	Not at all	Not at all	2	Lowest	1	1	1	1	No	Respondent and Husband Jointly	311	Male	12	Her home	No	No	Poor	.41568914	Poor	Not Worked	Big problem	Male	12–15 months	Home and other	Jointly/Other	NO
151	.4156891540131331	25 - 29	Awdal	Rural	No Education	1	Not at all	Not at all	2	Lowest	1	1	1	1	No	Respondent and Husband Jointly	311	Female	29	Her home	No	No	Poor	.41568914	Poor	Not Worked	Big problem	Male	20–59 months	Home and other	Jointly/Other	NO
151	.4156891540131331	25 - 29	Awdal	Rural	No Education	1	Not at all	Not at all	2	Lowest	1	1	1	1	No	Respondent and Husband Jointly	311	Female	3	Her home	No	No	Poor	.41568914	Poor	Not Worked	Big problem	Male		Home and other	Jointly/Other	NO
151	.4156891540131331	20 - 24	Awdal	Rural	No Education	1	Not at all	Not at all	2	Lowest	1	1	1	1	No	Respondent and Husband Jointly	311	Male	41	Her home	No	No	Poor	.41568914	Poor	Not Worked	Big problem	Male	20–59 months	Home and other	Jointly/Other	NO
151	.4156891540131331	20 - 24	Awdal	Rural	No Education	1	Not at all	Not at all	2	Lowest	1	1	1	1	No	Respondent and Husband Jointly	311	Male	4	Her home	No	No	Poor	.41568914	Poor	Not Worked	Big problem	Male		Home and other	Jointly/Other	NO
151	.4156891540131331	15 - 19	Awdal	Rural	No Education	1	Not at all	Not at all	2	Lowest	2	1	1	2	No	Husband	311	Male	1	Her home	No	No	Poor	.41568914	Poor	Not Worked	Big problem	Male		Home and other	Husband Only	NO
151	.4156891540131331	20 - 24	Awdal	Rural	No Education	1	Not at all	Not at all	2	Lowest	2	1	1	2	No	Husband	311	Male	1	Her home	No	No	Poor	.41568914	Poor	Not Worked	Big problem	Male		Home and other	Husband Only	NO
151	.4156891540131331	45 - 49	Awdal	Rural	No Education	1	Not at all	Not at all	2	Lowest	2	1	1	2	No	Husband	311	Male	57	Her home	No	No	Poor	.41568914	Poor	Not Worked	Big problem	Male	20–59 months	Home and other	Husband Only	NO
151	.4156891540131331	30 - 34	Awdal	Rural	No Education	1	Not at all	Not at all	2	Lowest	2	1	1	1	No	Husband	311	Male	56	Her home	No	No	Poor	.41568914	Poor	Not Worked	Big problem	Male	20–59 months	Home and other	Husband Only	NO
151	.4156891540131331	30 - 34	Awdal	Rural	No Education	1	Not at all	Not at all	2	Lowest	2	1	1	1	No	Husband	311	Female	22	Her home	No	No	Poor	.41568914	Poor	Not Worked	Big problem	Male	20–59 months	Home and other	Husband Only	NO
151	.4156891540131331	25 - 29	Awdal	Rural	No Education	1	Not at all	Not at all	2	Lowest	2	1	1	1	No	Husband	311	Male	44	Her home	No	No	Poor	.41568914	Poor	Not Worked	Big problem	Male	20–59 months	Home and other	Husband Only	NO
151	.4156891540131331	25 - 29	Awdal	Rural	No Education	1	Not at all	Not at all	2	Lowest	2	1	1	1	No	Husband	311	Male	4	Her home	No	No	Poor	.41568914	Poor	Not Worked	Big problem	Male		Home and other	Husband Only	NO
151	.4156891540131331	20 - 24	Awdal	Rural	No Education	1	Not at all	Not at all	2	Lowest	2	2	1	1	No	Husband	311	Female	33	MCH/HC	No	No	Poor	.41568914	Poor	Not Worked	Big problem	Male	20–59 months	Health facility	Husband Only	NO
151	.4156891540131331	20 - 24	Awdal	Rural	No Education	1	Not at all	Not at all	2	Lowest	2	2	1	1	No	Husband	311	Male	0	Her home	No	No	Poor	.41568914	Poor	Not Worked	Big problem	Male		Home and other	Husband Only	NO
151	.4156891540131331	30 - 34	Awdal	Rural	No Education	1	Not at all	Not at all	2	Lowest	2	1	1	1	No	Husband	311	Female	69	Her home	No	No	Poor	.41568914	Poor	Not Worked	Big problem	Male		Home and other	Husband Only	NO
151	.4156891540131331	30 - 34	Awdal	Rural	No Education	1	Not at all	Not at all	2	Lowest	2	1	1	1	No	Husband	311	Male	32	Her home	No	No	Poor	.41568914	Poor	Not Worked	Big problem	Male	20–59 months	Home and other	Husband Only	NO
151	.4156891540131331	25 - 29	Awdal	Rural	No Education	1	Not at all	Not at all	2	Lowest	1	2	2	2	No	Respondent and Husband Jointly	311	Male	21	Her home	No	No	Poor	.41568914	Poor	Not Worked	Big problem	Male	20–59 months	Home and other	Jointly/Other	NO
151	.4156891540131331	25 - 29	Awdal	Rural	No Education	1	Not at all	Not at all	2	Lowest	1	2	2	2	No	Respondent and Husband Jointly	311	Male	1	Her home	No	No	Poor	.41568914	Poor	Not Worked	Big problem	Male		Home and other	Jointly/Other	NO
151	.4156891540131331	30 - 34	Awdal	Rural	No Education	1	Not at all	Not at all	2	Lowest	2	1	1	1	No	Husband	311	Male	49	Her home	No	No	Poor	.41568914	Poor	Not Worked	Big problem	Male	20–59 months	Home and other	Husband Only	NO
151	.4156891540131331	30 - 34	Awdal	Rural	No Education	1	Not at all	Not at all	2	Lowest	2	1	1	1	No	Husband	311	Male	37	Her home	No	No	Poor	.41568914	Poor	Not Worked	Big problem	Male	20–59 months	Home and other	Husband Only	NO
151	.4156891540131331	30 - 34	Awdal	Rural	No Education	1	Not at all	Not at all	2	Lowest	2	1	1	1	No	Husband	311	Female	10	Her home	No	No	Poor	.41568914	Poor	Not Worked	Big problem	Male		Home and other	Husband Only	NO
151	.4156891540131331	30 - 34	Awdal	Rural	No Education	1	Not at all	Not at all	2	Lowest	2	2	2	2	No	Husband	311	Male	69	Her home	No	No	Poor	.41568914	Poor	Not Worked	Not a big problem	Male		Home and other	Husband Only	NO
151	.4156891540131331	30 - 34	Awdal	Rural	No Education	1	Not at all	Not at all	2	Lowest	2	2	2	2	No	Husband	311	Female	32	Her home	No	No	Poor	.41568914	Poor	Not Worked	Not a big problem	Male	20–59 months	Home and other	Husband Only	NO
151	.4156891540131331	30 - 34	Awdal	Rural	No Education	1	Not at all	Not at all	2	Lowest	2	2	2	2	No	Husband	311	Male	19	Her home	No	No	Poor	.41568914	Poor	Not Worked	Not a big problem	Male	16–19 months	Home and other	Husband Only	NO
151	.4156891540131331	35 - 39	Awdal	Rural	No Education	2	Not at all	Not at all	2	Lowest	1	1	1	1	No	Respondent	311	Female	58	Her home	No	No	Poor	.41568914	Poor	Not Worked	Big problem	Female	20–59 months	Home and other	Mother Alone	NO
151	.4156891540131331	35 - 39	Awdal	Rural	No Education	2	Not at all	Not at all	2	Lowest	1	1	1	1	No	Respondent	311	Female	34	Her home	No	No	Poor	.41568914	Poor	Not Worked	Big problem	Female	20–59 months	Home and other	Mother Alone	NO
151	.4156891540131331	35 - 39	Awdal	Rural	No Education	2	Not at all	Not at all	2	Lowest	1	1	1	1	No	Respondent	311	Male	34	Her home	No	No	Poor	.41568914	Poor	Not Worked	Big problem	Female	20–59 months	Home and other	Mother Alone	NO
151	.4156891540131331	35 - 39	Awdal	Rural	No Education	2	Not at all	Not at all	2	Lowest	1	1	1	1	No	Respondent	311	Male	4	Her home	No	No	Poor	.41568914	Poor	Not Worked	Big problem	Female		Home and other	Mother Alone	NO
151	.4156891540131331	30 - 34	Awdal	Rural	No Education	2	Not at all	Not at all	2	Lowest	2	1	2	2	No	Respondent and Husband Jointly	311	Female	70	Her home	No	No	Poor	.41568914	Poor	Not Worked	Big problem	Female		Home and other	Jointly/Other	NO
151	.4156891540131331	30 - 34	Awdal	Rural	No Education	2	Not at all	Not at all	2	Lowest	2	1	2	2	No	Respondent and Husband Jointly	311	Male	58	Her home	No	No	Poor	.41568914	Poor	Not Worked	Big problem	Female	20–59 months	Home and other	Jointly/Other	NO
151	.4156891540131331	30 - 34	Awdal	Rural	No Education	2	Not at all	Not at all	2	Lowest	2	1	2	2	No	Respondent and Husband Jointly	311	Female	6	Her home	No	No	Poor	.41568914	Poor	Not Worked	Big problem	Female		Home and other	Jointly/Other	NO
151	.4156891540131331	20 - 24	Awdal	Rural	No Education	1	Not at all	Not at all	2	Lowest	2	1	1	2	No	Respondent and Husband Jointly	311	Male	68	Her home	No	No	Poor	.41568914	Poor	Not Worked	Big problem	Male		Home and other	Jointly/Other	NO
151	.4156891540131331	20 - 24	Awdal	Rural	No Education	1	Not at all	Not at all	2	Lowest	2	1	1	2	No	Respondent and Husband Jointly	311	Female	58	Her home	No	No	Poor	.41568914	Poor	Not Worked	Big problem	Male	20–59 months	Home and other	Jointly/Other	NO
151	.4156891540131331	20 - 24	Awdal	Rural	No Education	1	Not at all	Not at all	2	Lowest	2	1	1	2	No	Respondent and Husband Jointly	311	Male	4	Her home	No	No	Poor	.41568914	Poor	Not Worked	Big problem	Male		Home and other	Jointly/Other	NO
151	.4156891540131331	40 - 44	Awdal	Rural	No Education	1	Not at all	Not at all	2	Lowest	2	2	2	2	No	Husband	311	Male	57	Her home	No	No	Poor	.41568914	Poor	Not Worked	Not a big problem	Male	20–59 months	Home and other	Husband Only	NO
151	.4156891540131331	40 - 44	Awdal	Rural	No Education	1	Not at all	Not at all	2	Lowest	2	2	2	2	No	Husband	311	Male	46	Her home	No	No	Poor	.41568914	Poor	Not Worked	Not a big problem	Male	20–59 months	Home and other	Husband Only	NO
151	.4156891540131331	35 - 39	Awdal	Rural	No Education	1	Not at all	Not at all	2	Lowest	2	2	2	2	No	Husband	311	Male	70	Private Hospital/Clinic	No	No	Poor	.41568914	Poor	Not Worked	Not a big problem	Male		Health facility	Husband Only	NO
151	.4156891540131331	35 - 39	Awdal	Rural	No Education	1	Not at all	Not at all	2	Lowest	2	2	2	2	No	Husband	311	Male	53	Her home	No	No	Poor	.41568914	Poor	Not Worked	Not a big problem	Male	20–59 months	Home and other	Husband Only	NO
151	.4156891540131331	35 - 39	Awdal	Rural	No Education	1	Not at all	Not at all	2	Lowest	2	2	2	2	No	Husband	311	Male	13	Private Hospital/Clinic	No	No	Poor	.41568914	Poor	Not Worked	Not a big problem	Male	12–15 months	Health facility	Husband Only	NO
1	.4156891540131331	25 - 29	Awdal	Rural	No Education	1	Not at all	Not at all	2	Lowest	2	1	1	2	No	Husband	311	Female	14	Her home	Yes	No	Poor	.41568914	Poor	Not Worked	Big problem	Male	12–15 months	Home and other	Husband Only	NO
1	.4156891540131331	25 - 29	Awdal	Rural	No Education	2	Not at all	Not at all	2	Middle	2	2	1	2	No	Respondent and Husband Jointly	311	Female	42	MCH/HC	No	No	Poor	.41568914	Middle	Not Worked	Big problem	Female	20–59 months	Health facility	Jointly/Other	NO
1	.4156891540131331	30 - 34	Awdal	Rural	No Education	2	Not at all	Not at all	2	Fourth	2	2	2	2	No	Respondent and Husband Jointly	311	Female	55	Her home	No	No	Poor	.41568914	Rich	Not Worked	Not a big problem	Female	20–59 months	Home and other	Jointly/Other	NO
1	.4156891540131331	25 - 29	Awdal	Rural	No Education	1	Not at all	Not at all	2	Middle	2	1	2	2	No	Respondent and Husband Jointly	311	Female	50	Her home	No	No	Poor	.41568914	Middle	Not Worked	Big problem	Male	20–59 months	Home and other	Jointly/Other	NO
1	.4156891540131331	25 - 29	Awdal	Rural	No Education	1	Not at all	Not at all	2	Middle	2	1	1	2	No	Respondent and Husband Jointly	311	Male	50	MCH/HC	No	No	Poor	.41568914	Middle	Not Worked	Big problem	Male	20–59 months	Health facility	Jointly/Other	NO
1	.4156891540131331	30 - 34	Awdal	Rural	No Education	1	Not at all	Not at all	2	Middle	2	2	2	2	No	Respondent and Husband Jointly	311	Male	25	Her home	No	No	Poor	.41568914	Middle	Not Worked	Not a big problem	Male	20–59 months	Home and other	Jointly/Other	NO
1	.4156891540131331	25 - 29	Awdal	Rural	No Education	1	Not at all	Not at all	2	Second	2	2	2	2	No	Respondent and Husband Jointly	311	Female	19	MCH/HC	No	No	Poor	.41568914	Poor	Not Worked	Not a big problem	Male	16–19 months	Health facility	Jointly/Other	NO
1	.4156891540131331	30 - 34	Awdal	Rural	No Education	1	Not at all	Not at all	2	Middle	2	2	2	2	No	Respondent and Husband Jointly	311	Female	43	Her home	No	No	Poor	.41568914	Middle	Not Worked	Not a big problem	Male	20–59 months	Home and other	Jointly/Other	NO
1	.4156891540131331	25 - 29	Awdal	Rural	No Education	1	Not at all	Not at all	2	Middle	2	2	2	2	No	Respondent and Husband Jointly	311	Male	42	Government Hospital	No	No	Poor	.41568914	Middle	Not Worked	Not a big problem	Male	20–59 months	Health facility	Jointly/Other	NO
1	.4156891540131331	35 - 39	Awdal	Rural	No Education	2	Not at all	Not at all	2	Second	1	1	1	1	No	Respondent	311	Male	67	Her home	No	No	Poor	.41568914	Poor	Not Worked	Big problem	Female		Home and other	Mother Alone	NO
1	.4156891540131331	35 - 39	Awdal	Rural	No Education	2	Not at all	Not at all	2	Second	1	1	1	1	No	Respondent	311	Female	36	MCH/HC	No	No	Poor	.41568914	Poor	Not Worked	Big problem	Female	20–59 months	Health facility	Mother Alone	NO
1	.4156891540131331	35 - 39	Awdal	Rural	No Education	1	Not at all	Not at all	2	Lowest	2	1	1	2	No	Respondent	311	Female	55	Her home	No	No	Poor	.41568914	Poor	Not Worked	Big problem	Male	20–59 months	Home and other	Mother Alone	NO
1	.4156891540131331	35 - 39	Awdal	Rural	No Education	1	Not at all	Not at all	2	Lowest	2	1	1	2	No	Respondent	311	Male	3	Government Hospital	No	No	Poor	.41568914	Poor	Not Worked	Big problem	Male		Health facility	Mother Alone	NO
1	.4156891540131331	30 - 34	Awdal	Rural	Primary	1	Not at all	Not at all	2	Fourth	2	1	2	2	No	Husband	311	Male	55	MCH/HC	No	No	Poor	.41568914	Rich	Not Worked	Big problem	Male	20–59 months	Health facility	Husband Only	NO
1	.4156891540131331	35 - 39	Awdal	Rural	No Education	1	Not at all	Not at all	2	Second	2	2	2	2	No	Respondent	311	Female	19	Her home	No	No	Poor	.41568914	Poor	Not Worked	Not a big problem	Male	16–19 months	Home and other	Mother Alone	NO
1	.4156891540131331	25 - 29	Awdal	Rural	No Education	1	Not at all	Not at all	2	Middle	2	2	2	2	No	Respondent	311	Female	55	MCH/HC	No	No	Poor	.41568914	Middle	Not Worked	Not a big problem	Male	20–59 months	Health facility	Mother Alone	NO
1	.4156891540131331	25 - 29	Awdal	Rural	No Education	1	Not at all	Not at all	2	Middle	2	2	2	2	No	Respondent	311	Male	43	MCH/HC	Don't Know	Don't Know	Poor	.41568914	Middle	Not Worked	Not a big problem	Male	20–59 months	Health facility	Mother Alone	NO
1	.4156891540131331	25 - 29	Awdal	Rural	No Education	1	Not at all	Not at all	2	Middle	2	2	2	2	No	Respondent	311	Male	31	MCH/HC	No	No	Poor	.41568914	Middle	Not Worked	Not a big problem	Male	20–59 months	Health facility	Mother Alone	NO
1	.4156891540131331	20 - 24	Awdal	Rural	No Education	1	Not at all	Not at all	2	Lowest	2	1	1	2	No	Respondent and Husband Jointly	311	Female	40	Her home	No	No	Poor	.41568914	Poor	Not Worked	Big problem	Male	20–59 months	Home and other	Jointly/Other	NO
1	.4156891540131331	20 - 24	Awdal	Rural	No Education	1	Not at all	Not at all	2	Lowest	2	1	1	2	No	Respondent and Husband Jointly	311	Female	29	Her home	No	No	Poor	.41568914	Poor	Not Worked	Big problem	Male	20–59 months	Home and other	Jointly/Other	NO
1	.4156891540131331	35 - 39	Awdal	Rural	No Education	1	Not at all	Not at all	2	Middle	2	1	1	1	No	Husband	311	Female	32	Her home	No	No	Poor	.41568914	Middle	Not Worked	Big problem	Male	20–59 months	Home and other	Husband Only	NO
1	.4156891540131331	45 - 49	Awdal	Rural	No Education	1	Not at all	Not at all	2	Second	2	1	1	2	No	Husband	311	Male	56	Her home	No	No	Poor	.41568914	Poor	Not Worked	Big problem	Male	20–59 months	Home and other	Husband Only	NO
1	.4156891540131331	40 - 44	Awdal	Rural	No Education	1	Not at all	Not at all	2	Fourth	2	2	2	2	No	Respondent and Husband Jointly	311	Male	68	Her home	No	No	Poor	.41568914	Rich	Not Worked	Not a big problem	Male		Home and other	Jointly/Other	NO
1	.4156891540131331	30 - 34	Awdal	Rural	No Education	1	Not at all	Not at all	2	Lowest	1	1	1	2	No	Respondent and Husband Jointly	311	Male	68	Her home	No	No	Poor	.41568914	Poor	Not Worked	Big problem	Male		Home and other	Jointly/Other	NO
1	.4156891540131331	30 - 34	Awdal	Rural	No Education	1	Not at all	Not at all	2	Second	2	2	2	2	No	Respondent	311	Female	66	Her home	No	No	Poor	.41568914	Poor	Not Worked	Not a big problem	Male		Home and other	Mother Alone	NO
1	.4156891540131331	35 - 39	Awdal	Rural	No Education	1	Not at all	Not at all	2	Lowest	1	2	2	2	No	Husband	311	Male	56	Her home	No	No	Poor	.41568914	Poor	Not Worked	Big problem	Male	20–59 months	Home and other	Husband Only	NO
1	.4156891540131331	35 - 39	Awdal	Rural	No Education	1	Not at all	Not at all	2	Lowest	1	2	2	2	No	Husband	311	Male	13	Her home	No	No	Poor	.41568914	Poor	Not Worked	Big problem	Male	12–15 months	Home and other	Husband Only	NO
1	.5576825683242954	30 - 34	Awdal	Urban	No Education	1	Not at all	Not at all	2	Middle	2	2	1	2	No	Husband	312	Female	32	Her home	No	No	Poor	.55768257	Middle	Not Worked	Big problem	Male	20–59 months	Home and other	Husband Only	NO
1	.5576825683242954	25 - 29	Awdal	Urban	No Education	2	Not at all	Not at all	2	Fourth	2	2	1	2	No	Husband	312	Female	56	Her home	No	No	Poor	.55768257	Rich	Not Worked	Big problem	Female	20–59 months	Home and other	Husband Only	NO
1	.5576825683242954	25 - 29	Awdal	Urban	No Education	1	Not at all	Not at all	2	Lowest	2	2	2	2	No	Husband	312	Male	56	Her home	No	No	Poor	.55768257	Poor	Not Worked	Not a big problem	Male	20–59 months	Home and other	Husband Only	NO
1	.5576825683242954	25 - 29	Awdal	Urban	No Education	1	Not at all	Not at all	2	Lowest	2	2	2	2	No	Respondent and Husband Jointly	312	Male	56	MCH/HC	No	No	Poor	.55768257	Poor	Not Worked	Not a big problem	Male	20–59 months	Health facility	Jointly/Other	NO
1	.5576825683242954	35 - 39	Awdal	Urban	No Education	2	Not at all	Not at all	2	Middle	2	2	2	2	No	Respondent and Husband Jointly	312	Female	56	Her home	No	No	Poor	.55768257	Middle	Not Worked	Not a big problem	Female	20–59 months	Home and other	Jointly/Other	NO
3	.5576825683242954	25 - 29	Awdal	Urban	No Education	1	Not at all	Not at all	2	Highest	2	2	2	2	No	Respondent and Husband Jointly	312	Female	67	MCH/HC	Yes	No	Poor	.55768257	Rich	Not Worked	Not a big problem	Male		Health facility	Jointly/Other	NO
3	.5576825683242954	25 - 29	Awdal	Urban	No Education	1	Not at all	Not at all	2	Highest	2	1	1	2	No	Respondent and Husband Jointly	312	Male	50	MCH/HC	No	No	Poor	.55768257	Rich	Not Worked	Big problem	Male	20–59 months	Health facility	Jointly/Other	NO
3	.5576825683242954	25 - 29	Awdal	Urban	No Education	1	Not at all	Not at all	2	Highest	2	1	1	2	No	Respondent and Husband Jointly	312	Female	7	MCH/HC	No	No	Poor	.55768257	Rich	Not Worked	Big problem	Male		Health facility	Jointly/Other	NO
3	.5576825683242954	25 - 29	Awdal	Urban	No Education	1	Not at all	Not at all	2	Highest	2	2	2	1	No	Respondent and Husband Jointly	312	Male	32	MCH/HC	No	No	Poor	.55768257	Rich	Not Worked	Not a big problem	Male	20–59 months	Health facility	Jointly/Other	NO
3	.5576825683242954	35 - 39	Awdal	Urban	No Education	1	Not at all	Not at all	2	Highest	1	1	1	1	No	Respondent	312	Male	64	MCH/HC	Yes	No	Poor	.55768257	Rich	Not Worked	Big problem	Male		Health facility	Mother Alone	NO
3	.5576825683242954	35 - 39	Awdal	Urban	No Education	1	Not at all	Not at all	2	Highest	1	1	1	1	No	Respondent	312	Female	26	MCH/HC	No	No	Poor	.55768257	Rich	Not Worked	Big problem	Male	20–59 months	Health facility	Mother Alone	NO
3	.5576825683242954	35 - 39	Awdal	Urban	No Education	1	Not at all	Not at all	2	Highest	1	1	1	1	No	Respondent	312	Male	13	MCH/HC	Yes	No	Poor	.55768257	Rich	Not Worked	Big problem	Male	12–15 months	Health facility	Mother Alone	NO
3	.5576825683242954	35 - 39	Awdal	Urban	No Education	1	Not at all	Not at all	2	Lowest	2	1	1	2	No	Respondent and Husband Jointly	312	Male	68	MCH/HC	No	No	Poor	.55768257	Poor	Not Worked	Big problem	Male		Health facility	Jointly/Other	NO
3	.5576825683242954	35 - 39	Awdal	Urban	No Education	1	Not at all	Not at all	2	Lowest	2	1	1	2	No	Respondent and Husband Jointly	312	Male	44	Her home	No	No	Poor	.55768257	Poor	Not Worked	Big problem	Male	20–59 months	Home and other	Jointly/Other	NO
3	.5576825683242954	35 - 39	Awdal	Urban	No Education	1	Not at all	Not at all	2	Lowest	2	1	1	2	No	Respondent and Husband Jointly	312	Male	5	MCH/HC	No	No	Poor	.55768257	Poor	Not Worked	Big problem	Male		Health facility	Jointly/Other	NO
3	.5576825683242954	25 - 29	Awdal	Urban	No Education	1	Not at all	Not at all	2	Fourth	2	1	1	2	No	Respondent and Husband Jointly	312	Male	35	Government Hospital	Yes	Yes	Good	.55768257	Rich	Not Worked	Big problem	Male	20–59 months	Health facility	Jointly/Other	NO
3	.5576825683242954	40 - 44	Awdal	Urban	No Education	2	Not at all	Not at all	2	Fourth	2	2	2	2	No	Respondent and Husband Jointly	312	Male	56	MCH/HC	No	No	Poor	.55768257	Rich	Not Worked	Not a big problem	Female	20–59 months	Health facility	Jointly/Other	NO
3	.5576825683242954	40 - 44	Awdal	Urban	No Education	2	Not at all	Not at all	2	Fourth	2	2	2	2	No	Respondent and Husband Jointly	312	Female	56	MCH/HC	No	No	Poor	.55768257	Rich	Not Worked	Not a big problem	Female	20–59 months	Health facility	Jointly/Other	NO
3	.5576825683242954	30 - 34	Awdal	Urban	No Education	2	Not at all	Not at all	2	Second	1	1	1	1	No	Respondent and Husband Jointly	312	Male	65	MCH/HC	No	No	Poor	.55768257	Poor	Not Worked	Big problem	Female		Health facility	Jointly/Other	NO
3	.5576825683242954	20 - 24	Awdal	Urban	Secondary	1	Not at all	Not at all	2	Fourth	2	2	2	2	No	Respondent and Husband Jointly	312	Female	61	MCH/HC	No	No	Poor	.55768257	Rich	Not Worked	Not a big problem	Male		Health facility	Jointly/Other	NO
3	.5576825683242954	40 - 44	Awdal	Urban	No Education	1	Not at all	Not at all	2	Highest	2	2	2	2	No	Respondent	312	Female	56	MCH/HC	No	No	Poor	.55768257	Rich	Not Worked	Not a big problem	Male	20–59 months	Health facility	Mother Alone	NO
3	.4156891540131331	25 - 29	Awdal	Rural	No Education	2	Not at all	Not at all	2	Lowest	2	2	2	2	No	Respondent	311	Male	63	MCH/HC	No	No	Poor	.41568914	Poor	Not Worked	Not a big problem	Female		Health facility	Mother Alone	NO
3	.4156891540131331	30 - 34	Awdal	Rural	No Education	1	Not at all	At least once a week	2	Fourth	1	1	1	2	No	Husband	311	Male	68	MCH/HC	No	No	Poor	.41568914	Rich	Not Worked	Big problem	Male		Health facility	Husband Only	NO
3	.4156891540131331	30 - 34	Awdal	Rural	No Education	1	Not at all	At least once a week	2	Fourth	1	1	1	2	No	Husband	311	Male	56	MCH/HC	No	No	Poor	.41568914	Rich	Not Worked	Big problem	Male	20–59 months	Health facility	Husband Only	NO
3	.4156891540131331	30 - 34	Awdal	Rural	No Education	1	Not at all	At least once a week	2	Fourth	1	1	1	2	No	Husband	311	Male	44	MCH/HC	No	No	Poor	.41568914	Rich	Not Worked	Big problem	Male	20–59 months	Health facility	Husband Only	NO
3	.4156891540131331	30 - 34	Awdal	Rural	No Education	1	Not at all	At least once a week	2	Fourth	1	1	1	2	No	Husband	311	Male	3	MCH/HC	No	No	Poor	.41568914	Rich	Not Worked	Big problem	Male		Health facility	Husband Only	NO
3	.4156891540131331	35 - 39	Awdal	Rural	No Education	2	Not at all	Not at all	2	Second	2	2	2	2	No	Respondent and Husband Jointly	311	Female	56	MCH/HC	No	No	Poor	.41568914	Poor	Not Worked	Not a big problem	Female	20–59 months	Health facility	Jointly/Other	NO
3	.4156891540131331	35 - 39	Awdal	Rural	No Education	2	Not at all	Not at all	2	Second	2	2	2	2	No	Respondent and Husband Jointly	311	Male	22	MCH/HC	No	Don't Know	Poor	.41568914	Poor	Not Worked	Not a big problem	Female	20–59 months	Health facility	Jointly/Other	NO
3	.4156891540131331	25 - 29	Awdal	Rural	Primary	2	Not at all	Not at all	2	Highest	2	2	2	2	No	Husband	311	Male	46	MCH/HC	No	No	Poor	.41568914	Rich	Not Worked	Not a big problem	Female	20–59 months	Health facility	Husband Only	NO
3	.4156891540131331	35 - 39	Awdal	Rural	No Education	1	Not at all	Not at all	2	Highest	2	2	2	2	No	Respondent	311	Female	56	Private Hospital/Clinic	Yes	No	Poor	.41568914	Rich	Not Worked	Not a big problem	Male	20–59 months	Health facility	Mother Alone	NO
7	.4156891540131331	35 - 39	Awdal	Rural	No Education	1	At least once a week	Not at all	2	Lowest	2	2	2	2	No	Husband	311	Female	54	MCH/HC	No	No	Poor	.41568914	Poor	Not Worked	Not a big problem	Male	20–59 months	Health facility	Husband Only	NO
7	.4156891540131331	35 - 39	Awdal	Rural	Primary	1	Not at all	Not at all	2	Middle	1	1	1	2	No	Respondent	311	Male	68	MCH/HC	No	Yes	Good	.41568914	Middle	Not Worked	Big problem	Male		Health facility	Mother Alone	NO
7	.4156891540131331	35 - 39	Awdal	Rural	Primary	1	Not at all	Not at all	2	Middle	1	1	1	2	No	Respondent	311	Male	56	MCH/HC	No	Yes	Good	.41568914	Middle	Not Worked	Big problem	Male	20–59 months	Health facility	Mother Alone	NO
7	.4156891540131331	35 - 39	Awdal	Rural	Primary	1	Not at all	Not at all	2	Middle	1	1	1	2	No	Respondent	311	Male	44	Her home	No	No	Poor	.41568914	Middle	Not Worked	Big problem	Male	20–59 months	Home and other	Mother Alone	NO
7	.4156891540131331	25 - 29	Awdal	Rural	No Education	1	Not at all	Not at all	2	Fourth	1	1	1	1	No	Husband	311	Male	54	MCH/HC	No	No	Poor	.41568914	Rich	Not Worked	Big problem	Male	20–59 months	Health facility	Husband Only	NO
7	.4156891540131331	25 - 29	Awdal	Rural	No Education	1	Not at all	Not at all	2	Fourth	1	1	1	1	No	Husband	311	Male	29	MCH/HC	No	No	Poor	.41568914	Rich	Not Worked	Big problem	Male	20–59 months	Health facility	Husband Only	NO
7	.4156891540131331	25 - 29	Awdal	Rural	No Education	1	Not at all	Not at all	2	Fourth	1	1	1	1	No	Husband	311	Male	11	MCH/HC	No	No	Poor	.41568914	Rich	Not Worked	Big problem	Male		Health facility	Husband Only	NO
7	.4156891540131331	35 - 39	Awdal	Rural	No Education	2	Not at all	Not at all	2	Second	1	1	1	1	No	Husband	311	Male	50	MCH/HC	No	No	Poor	.41568914	Poor	Not Worked	Big problem	Female	20–59 months	Health facility	Husband Only	NO
7	.4156891540131331	35 - 39	Awdal	Rural	No Education	2	Not at all	Not at all	2	Second	1	1	1	1	No	Husband	311	Male	24	MCH/HC	No	No	Poor	.41568914	Poor	Not Worked	Big problem	Female	20–59 months	Health facility	Husband Only	NO
7	.4156891540131331	30 - 34	Awdal	Rural	Secondary	2	Not at all	Not at all	2	Highest	2	2	2	2	No	Husband	311	Male	9	MCH/HC	No	No	Poor	.41568914	Rich	Not Worked	Not a big problem	Female		Health facility	Husband Only	NO
7	.4156891540131331	25 - 29	Awdal	Rural	No Education	1	Not at all	At least once a week	2	Highest	2	2	2	2	No	Respondent and Husband Jointly	311	Female	10	MCH/HC	No	No	Poor	.41568914	Rich	Not Worked	Not a big problem	Male		Health facility	Jointly/Other	NO
7	.4156891540131331	15 - 19	Awdal	Rural	Secondary	1	Not at all	Not at all	2	Highest	2	2	2	2	No	Husband	311	Male	32	MCH/HC	No	No	Poor	.41568914	Rich	Not Worked	Not a big problem	Male	20–59 months	Health facility	Husband Only	NO
7	.4156891540131331	40 - 44	Awdal	Rural	No Education	1	At least once a week	Not at all	2	Fourth	2	1	1	2	No	Respondent and Husband Jointly	311	Female	56	Government Hospital	No	No	Poor	.41568914	Rich	Not Worked	Big problem	Male	20–59 months	Health facility	Jointly/Other	NO
7	.4156891540131331	25 - 29	Awdal	Rural	No Education	2	Not at all	Not at all	2	Highest	2	1	1	1	No	Respondent and Husband Jointly	311	Male	56	MCH/HC	No	No	Poor	.41568914	Rich	Not Worked	Big problem	Female	20–59 months	Health facility	Jointly/Other	NO
7	.4156891540131331	30 - 34	Awdal	Rural	No Education	2	Not at all	Not at all	2	Middle	2	2	2	2	No	Husband	311	Male	32	MCH/HC	No	No	Poor	.41568914	Middle	Not Worked	Not a big problem	Female	20–59 months	Health facility	Husband Only	NO
7	.4156891540131331	40 - 44	Awdal	Rural	No Education	1	Not at all	Not at all	2	Second	1	1	1	1	No	Husband	311	Female	0	MCH/HC	No	No	Poor	.41568914	Poor	Not Worked	Big problem	Male		Health facility	Husband Only	NO
7	.4156891540131331	25 - 29	Awdal	Rural	No Education	1	Not at all	Not at all	2	Highest	2	2	2	2	No	Respondent	311	Male	61	Her home	No	No	Poor	.41568914	Rich	Not Worked	Not a big problem	Male		Home and other	Mother Alone	NO
7	.4156891540131331	25 - 29	Awdal	Rural	No Education	1	Not at all	Not at all	2	Highest	2	2	2	2	No	Respondent	311	Male	40	MCH/HC	No	No	Poor	.41568914	Rich	Not Worked	Not a big problem	Male	20–59 months	Health facility	Mother Alone	NO
7	.4156891540131331	25 - 29	Awdal	Rural	No Education	1	Not at all	Not at all	2	Highest	2	2	2	2	No	Respondent	311	Male	25	MCH/HC	No	No	Poor	.41568914	Rich	Not Worked	Not a big problem	Male	20–59 months	Health facility	Mother Alone	NO
7	.4156891540131331	25 - 29	Awdal	Rural	No Education	1	Not at all	Not at all	2	Highest	2	2	2	2	No	Respondent	311	Female	6	MCH/HC	No	No	Poor	.41568914	Rich	Not Worked	Not a big problem	Male		Health facility	Mother Alone	NO
1	.4156891540131331	40 - 44	Awdal	Rural	No Education	1	Not at all	Not at all	2	Lowest	2	2	1	2	No	Respondent and Husband Jointly	311	Male	68	Her home	No	No	Poor	.41568914	Poor	Not Worked	Big problem	Male		Home and other	Jointly/Other	NO
1	.4156891540131331	40 - 44	Awdal	Rural	No Education	2	Not at all	Not at all	2	Lowest	2	1	1	2	No	Husband	311	Male	46	MCH/HC	No	No	Poor	.41568914	Poor	Not Worked	Big problem	Female	20–59 months	Health facility	Husband Only	NO
1	.4156891540131331	45 - 49	Awdal	Rural	No Education	1	Not at all	Not at all	2	Lowest	2	1	1	2	No	Respondent and Husband Jointly	311	Female	68	Her home	No	No	Poor	.41568914	Poor	Not Worked	Big problem	Male		Home and other	Jointly/Other	NO
1	.4156891540131331	40 - 44	Awdal	Rural	No Education	1	Not at all	Not at all	2	Lowest	2	2	2	2	No	Husband	311	Female	44	Her home	No	No	Poor	.41568914	Poor	Not Worked	Not a big problem	Male	20–59 months	Home and other	Husband Only	NO
1	.4156891540131331	25 - 29	Awdal	Rural	Primary	1	Not at all	Not at all	2	Lowest	2	1	1	2	No	Respondent and Husband Jointly	311	Male	14	Her home	No	No	Poor	.41568914	Poor	Not Worked	Big problem	Male	12–15 months	Home and other	Jointly/Other	NO
1	.4156891540131331	30 - 34	Awdal	Rural	No Education	2	Not at all	Not at all	2	Lowest	2	1	2	2	No	Respondent and Husband Jointly	311	Female	68	Her home	No	No	Poor	.41568914	Poor	Not Worked	Big problem	Female		Home and other	Jointly/Other	NO
1	.4156891540131331	25 - 29	Awdal	Rural	No Education	1	Not at all	Not at all	2	Lowest	2	1	1	2	No	Respondent and Husband Jointly	311	Male	56	Her home	No	No	Poor	.41568914	Poor	Not Worked	Big problem	Male	20–59 months	Home and other	Jointly/Other	NO
1	.4156891540131331	25 - 29	Awdal	Rural	No Education	1	Not at all	Not at all	2	Lowest	2	1	1	2	No	Respondent and Husband Jointly	311	Male	32	Her home	No	No	Poor	.41568914	Poor	Not Worked	Big problem	Male	20–59 months	Home and other	Jointly/Other	NO
1	.4156891540131331	25 - 29	Awdal	Rural	No Education	1	Not at all	Not at all	2	Lowest	2	1	1	2	No	Respondent and Husband Jointly	311	Female	6	Her home	No	No	Poor	.41568914	Poor	Not Worked	Big problem	Male		Home and other	Jointly/Other	NO
1	.4156891540131331	30 - 34	Awdal	Rural	No Education	2	Not at all	Not at all	2	Lowest	1	1	1	2	No	Respondent and Husband Jointly	311	Male	49	Her home	No	No	Poor	.41568914	Poor	Not Worked	Big problem	Female	20–59 months	Home and other	Jointly/Other	NO
1	.4156891540131331	25 - 29	Awdal	Rural	No Education	1	Not at all	Not at all	2	Lowest	1	1	1	1	No	Respondent and Husband Jointly	311	Female	41	Her home	No	No	Poor	.41568914	Poor	Not Worked	Big problem	Male	20–59 months	Home and other	Jointly/Other	NO
1	.4156891540131331	40 - 44	Awdal	Rural	No Education	1	Not at all	Not at all	2	Lowest	1	1	1	2	No	Husband	311	Male	68	Her home	No	No	Poor	.41568914	Poor	Not Worked	Big problem	Male		Home and other	Husband Only	NO
1	.4156891540131331	35 - 39	Awdal	Rural	No Education	1	Not at all	Not at all	2	Lowest	2	2	2	2	No	Husband	311	Female	68	Government Hospital	No	No	Poor	.41568914	Poor	Not Worked	Not a big problem	Male		Health facility	Husband Only	NO
1	.4156891540131331	40 - 44	Awdal	Rural	Primary	1	Not at all	Not at all	2	Lowest	2	1	1	2	No	Husband	311	Male	44	Her home	No	No	Poor	.41568914	Poor	Not Worked	Big problem	Male	20–59 months	Home and other	Husband Only	NO
1	.4156891540131331	30 - 34	Awdal	Rural	No Education	2	Not at all	Not at all	2	Lowest	2	2	2	2	No	Husband	311	Male	52	MCH/HC	No	No	Poor	.41568914	Poor	Not Worked	Not a big problem	Female	20–59 months	Health facility	Husband Only	NO
6	.4156891540131331	25 - 29	Awdal	Rural	No Education	1	Not at all	Not at all	2	Middle	2	1	1	2	No	Husband	311	Male	67	Her home	No	No	Poor	.41568914	Middle	Not Worked	Big problem	Male		Home and other	Husband Only	NO
6	.4156891540131331	25 - 29	Awdal	Rural	No Education	1	Not at all	Not at all	2	Middle	2	1	1	2	No	Husband	311	Male	55	Her home	No	No	Poor	.41568914	Middle	Not Worked	Big problem	Male	20–59 months	Home and other	Husband Only	NO
6	.4156891540131331	25 - 29	Awdal	Rural	No Education	1	Not at all	Not at all	2	Middle	2	1	1	2	No	Husband	311	Male	8	Her home	No	No	Poor	.41568914	Middle	Not Worked	Big problem	Male		Home and other	Husband Only	NO
6	.4156891540131331	25 - 29	Awdal	Rural	No Education	1	Not at all	Not at all	2	Middle	2	1	1	2	No	Respondent and Husband Jointly	311	Male	14	MCH/HC	No	No	Poor	.41568914	Middle	Not Worked	Big problem	Male	12–15 months	Health facility	Jointly/Other	NO
6	.4156891540131331	20 - 24	Awdal	Rural	No Education	1	Not at all	Not at all	2	Second	2	2	1	2	No	Respondent and Husband Jointly	311	Female	43	Her home	No	No	Poor	.41568914	Poor	Not Worked	Big problem	Male	20–59 months	Home and other	Jointly/Other	NO
6	.4156891540131331	40 - 44	Awdal	Rural	No Education	2	Not at all	Not at all	2	Middle	2	2	2	2	No	Respondent and Husband Jointly	311	Female	36	Her home	No	No	Poor	.41568914	Middle	Not Worked	Not a big problem	Female	20–59 months	Home and other	Jointly/Other	NO
6	.4156891540131331	40 - 44	Awdal	Rural	No Education	1	Not at all	Not at all	2	Second	2	2	1	2	No	Respondent and Husband Jointly	311	Male	67	Her home	No	No	Poor	.41568914	Poor	Not Worked	Big problem	Male		Home and other	Jointly/Other	NO
6	.4156891540131331	40 - 44	Awdal	Rural	No Education	1	Not at all	Not at all	2	Second	2	1	1	2	No	Respondent and Husband Jointly	311	Female	67	Government Hospital	No	No	Poor	.41568914	Poor	Not Worked	Big problem	Male		Health facility	Jointly/Other	NO
6	.4156891540131331	25 - 29	Awdal	Rural	Secondary	1	Not at all	Not at all	2	Second	2	2	2	2	No	Respondent	311	Female	63	MCH/HC	No	No	Poor	.41568914	Poor	Not Worked	Not a big problem	Male		Health facility	Mother Alone	NO
6	.4156891540131331	35 - 39	Awdal	Rural	No Education	1	Not at all	Not at all	2	Second	1	2	2	2	No	Respondent	311	Male	66	Her home	No	No	Poor	.41568914	Poor	Not Worked	Big problem	Male		Home and other	Mother Alone	NO
6	.4156891540131331	35 - 39	Awdal	Rural	No Education	1	Not at all	Not at all	2	Second	1	2	2	2	No	Respondent	311	Female	4	MCH/HC	No	Yes	Good	.41568914	Poor	Not Worked	Big problem	Male		Health facility	Mother Alone	NO
6	.4156891540131331	30 - 34	Awdal	Rural	No Education	1	Not at all	Not at all	2	Middle	1	1	1	2	No	Husband	311	Female	67	MCH/HC	No	No	Poor	.41568914	Middle	Not Worked	Big problem	Male		Health facility	Husband Only	NO
6	.4156891540131331	40 - 44	Awdal	Rural	No Education	1	Not at all	Not at all	2	Second	1	1	1	2	No	Respondent	311	Female	31	MCH/HC	No	No	Poor	.41568914	Poor	Not Worked	Big problem	Male	20–59 months	Health facility	Mother Alone	NO
1	.4156891540131331	30 - 34	Awdal	Rural	No Education	2	Not at all	Not at all	2	Lowest	2	2	2	2	No	Husband	311	Male	41	MCH/HC	No	No	Poor	.41568914	Poor	Not Worked	Not a big problem	Female	20–59 months	Health facility	Husband Only	NO
1	.4156891540131331	20 - 24	Awdal	Rural	No Education	1	Not at all	Not at all	2	Second	2	1	1	2	No	Respondent and Husband Jointly	311	Male	5	MCH/HC	No	No	Poor	.41568914	Poor	Not Worked	Big problem	Male		Health facility	Jointly/Other	NO
1	3.835092363966245	25 - 29	Woqooyi Galbeed	Urban	Primary	1	Not at all	Not at all	2	Lowest	2	1	1	2	No	Respondent and Husband Jointly	322	Male	38	Government Hospital	Don't Know	No	Poor	3.8350923	Poor	Not Worked	Big problem	Male	20–59 months	Health facility	Jointly/Other	NO
1	3.835092363966245	25 - 29	Woqooyi Galbeed	Urban	Primary	1	Not at all	Not at all	2	Lowest	2	1	1	2	No	Respondent and Husband Jointly	322	Female	26	MCH/HC	No	Yes	Good	3.8350923	Poor	Not Worked	Big problem	Male	20–59 months	Health facility	Jointly/Other	NO
1	3.835092363966245	25 - 29	Woqooyi Galbeed	Urban	Primary	1	Not at all	Not at all	2	Lowest	2	1	1	2	No	Respondent and Husband Jointly	322	Male	0	MCH/HC	No	No	Poor	3.8350923	Poor	Not Worked	Big problem	Male		Health facility	Jointly/Other	NO
1	3.835092363966245	20 - 24	Woqooyi Galbeed	Urban	Primary	2	Not at all	Not at all	2	Middle	1	1	1	1	No	Respondent	322	Female	14	MCH/HC	No	No	Poor	3.8350923	Middle	Not Worked	Big problem	Female	12–15 months	Health facility	Mother Alone	NO
1	3.835092363966245	25 - 29	Woqooyi Galbeed	Urban	No Education	2	Not at all	Not at all	2	Middle	1	1	1	1	No	Respondent	322	Male	68	Her home	No	No	Poor	3.8350923	Middle	Not Worked	Big problem	Female		Home and other	Mother Alone	NO
1	3.835092363966245	40 - 44	Woqooyi Galbeed	Urban	No Education	1	Not at all	Not at all	2	Second	2	1	1	2	No	Respondent and Husband Jointly	322	Female	68	Her home	No	No	Poor	3.8350923	Poor	Not Worked	Big problem	Male		Home and other	Jointly/Other	NO
1	3.835092363966245	30 - 34	Woqooyi Galbeed	Urban	No Education	1	Not at all	Not at all	2	Second	2	1	1	2	No	Respondent and Husband Jointly	322	Female	50	Government Hospital	No	No	Poor	3.8350923	Poor	Not Worked	Big problem	Male	20–59 months	Health facility	Jointly/Other	NO
1	3.835092363966245	25 - 29	Woqooyi Galbeed	Urban	No Education	2	Not at all	Not at all	2	Lowest	1	1	1	1	No	Husband	322	Female	43	Her home	No	No	Poor	3.8350923	Poor	Not Worked	Big problem	Female	20–59 months	Home and other	Husband Only	NO
1	3.835092363966245	15 - 19	Woqooyi Galbeed	Urban	No Education	2	Not at all	Not at all	2	Second	1	1	1	1	No	Respondent	322	Male	9	MCH/HC	No	No	Poor	3.8350923	Poor	Not Worked	Big problem	Female		Health facility	Mother Alone	NO
3	3.835092363966245	20 - 24	Woqooyi Galbeed	Urban	No Education	2	Not at all	Not at all	2	Second	1	1	1	1	No	Respondent	322	Female	39	Government Hospital	No	No	Poor	3.8350923	Poor	Not Worked	Big problem	Female	20–59 months	Health facility	Mother Alone	NO
3	3.835092363966245	20 - 24	Woqooyi Galbeed	Urban	No Education	2	Not at all	Not at all	2	Second	1	1	1	1	No	Respondent	322	Female	0	Her home	No	No	Poor	3.8350923	Poor	Not Worked	Big problem	Female		Home and other	Mother Alone	NO
3	3.835092363966245	40 - 44	Woqooyi Galbeed	Urban	No Education	2	Not at all	Not at all	2	Fourth	1	1	1	1	No	Husband	322	Male	50	Her home	No	Yes	Good	3.8350923	Rich	Not Worked	Big problem	Female	20–59 months	Home and other	Husband Only	NO
3	3.835092363966245	25 - 29	Woqooyi Galbeed	Urban	No Education	2	Not at all	Not at all	2	Lowest	2	1	2	2	No	Respondent and Husband Jointly	322	Male	56	Her home	No	Yes	Good	3.8350923	Poor	Not Worked	Big problem	Female	20–59 months	Home and other	Jointly/Other	NO
3	3.835092363966245	25 - 29	Woqooyi Galbeed	Urban	No Education	1	Not at all	Not at all	2	Middle	1	1	1	1	No	Husband	322	Male	56	MCH/HC	Yes	No	Poor	3.8350923	Middle	Not Worked	Big problem	Male	20–59 months	Health facility	Husband Only	NO
3	3.835092363966245	25 - 29	Woqooyi Galbeed	Urban	No Education	1	Not at all	Not at all	2	Middle	1	1	1	1	No	Husband	322	Male	16	MCH/HC	Yes	No	Poor	3.8350923	Middle	Not Worked	Big problem	Male	16–19 months	Health facility	Husband Only	NO
3	3.835092363966245	25 - 29	Woqooyi Galbeed	Urban	No Education	1	Not at all	Not at all	2	Fourth	1	1	1	1	No	Husband	322	Male	18	MCH/HC	No	No	Poor	3.8350923	Rich	Not Worked	Big problem	Male	16–19 months	Health facility	Husband Only	NO
3	3.835092363966245	30 - 34	Woqooyi Galbeed	Urban	No Education	1	Not at all	Not at all	2	Second	1	1	1	1	No	Husband	322	Female	64	Her home	No	No	Poor	3.8350923	Poor	Not Worked	Big problem	Male		Home and other	Husband Only	NO
3	3.835092363966245	30 - 34	Woqooyi Galbeed	Urban	No Education	1	Not at all	Not at all	2	Second	1	1	1	1	No	Husband	322	Male	9	Her home	No	No	Poor	3.8350923	Poor	Not Worked	Big problem	Male		Home and other	Husband Only	NO
3	3.835092363966245	35 - 39	Woqooyi Galbeed	Urban	No Education	1	Not at all	Not at all	2	Second	1	1	1	1	No	Respondent	322	Female	67	Her home	No	No	Poor	3.8350923	Poor	Not Worked	Big problem	Male		Home and other	Mother Alone	NO
3	3.835092363966245	35 - 39	Woqooyi Galbeed	Urban	No Education	1	Not at all	Not at all	2	Second	1	1	1	1	No	Respondent	322	Female	43	MCH/HC	No	No	Poor	3.8350923	Poor	Not Worked	Big problem	Male	20–59 months	Health facility	Mother Alone	NO
3	3.835092363966245	30 - 34	Woqooyi Galbeed	Urban	Primary	1	Not at all	Not at all	2	Middle	1	1	1	2	No	Respondent	322	Male	64	Government Hospital	No	Yes	Good	3.8350923	Middle	Not Worked	Big problem	Male		Health facility	Mother Alone	NO
3	3.835092363966245	30 - 34	Woqooyi Galbeed	Urban	No Education	1	Not at all	Not at all	2	Second	1	1	1	2	No	Respondent	322	Male	56	MCH/HC	No	No	Poor	3.8350923	Poor	Not Worked	Big problem	Male	20–59 months	Health facility	Mother Alone	NO
3	3.835092363966245	30 - 34	Woqooyi Galbeed	Urban	No Education	1	Not at all	Not at all	2	Second	1	1	1	2	No	Respondent	322	Male	44	MCH/HC	No	No	Poor	3.8350923	Poor	Not Worked	Big problem	Male	20–59 months	Health facility	Mother Alone	NO
3	3.835092363966245	40 - 44	Woqooyi Galbeed	Urban	No Education	1	Not at all	Not at all	2	Second	2	1	1	2	No	Respondent and Husband Jointly	322	Male	50	MCH/HC	No	Yes	Good	3.8350923	Poor	Not Worked	Big problem	Male	20–59 months	Health facility	Jointly/Other	NO
3	3.835092363966245	45 - 49	Woqooyi Galbeed	Urban	No Education	1	Not at all	Not at all	2	Lowest	1	1	1	1	No	Respondent	322	Male	25	Her home	No	No	Poor	3.8350923	Poor	Not Worked	Big problem	Male	20–59 months	Home and other	Mother Alone	NO
18	3.835092363966245	25 - 29	Woqooyi Galbeed	Urban	No Education	1	Not at all	Not at all	2	Lowest	2	2	2	2	No	Respondent and Husband Jointly	322	Male	42	Her home	No	No	Poor	3.8350923	Poor	Not Worked	Not a big problem	Male	20–59 months	Home and other	Jointly/Other	NO
18	3.835092363966245	25 - 29	Woqooyi Galbeed	Urban	No Education	1	Not at all	Not at all	2	Lowest	2	2	2	2	No	Respondent and Husband Jointly	322	Male	16	Her home	No	No	Poor	3.8350923	Poor	Not Worked	Not a big problem	Male	16–19 months	Home and other	Jointly/Other	NO
18	3.835092363966245	30 - 34	Woqooyi Galbeed	Urban	No Education	2	Not at all	Not at all	2	Lowest	2	2	1	1	No	Husband	322	Male	46	Her home	No	No	Poor	3.8350923	Poor	Not Worked	Big problem	Female	20–59 months	Home and other	Husband Only	NO
18	3.835092363966245	30 - 34	Woqooyi Galbeed	Urban	No Education	2	Not at all	Not at all	2	Lowest	2	2	1	1	No	Husband	322	Male	24	Her home	No	No	Poor	3.8350923	Poor	Not Worked	Big problem	Female	20–59 months	Home and other	Husband Only	NO
18	3.835092363966245	35 - 39	Woqooyi Galbeed	Urban	No Education	1	Not at all	Not at all	2	Lowest	2	1	1	2	No	Respondent and Husband Jointly	322	Female	57	Her home	No	No	Poor	3.8350923	Poor	Not Worked	Big problem	Male	20–59 months	Home and other	Jointly/Other	NO
18	3.835092363966245	20 - 24	Woqooyi Galbeed	Urban	No Education	1	Not at all	Not at all	2	Lowest	2	1	1	2	No	Husband	322	Female	31	Her home	Yes	No	Poor	3.8350923	Poor	Not Worked	Big problem	Male	20–59 months	Home and other	Husband Only	NO
18	3.835092363966245	20 - 24	Woqooyi Galbeed	Urban	No Education	1	Not at all	Not at all	2	Lowest	2	1	1	2	No	Husband	322	Male	15	Her home	No	No	Poor	3.8350923	Poor	Not Worked	Big problem	Male	12–15 months	Home and other	Husband Only	NO
18	3.835092363966245	25 - 29	Woqooyi Galbeed	Urban	No Education	1	Not at all	Not at all	2	Lowest	1	1	1	1	No	Respondent	322	Female	65	Her home	No	No	Poor	3.8350923	Poor	Not Worked	Big problem	Male		Home and other	Mother Alone	NO
18	3.835092363966245	25 - 29	Woqooyi Galbeed	Urban	No Education	1	Not at all	Not at all	2	Lowest	1	1	1	1	No	Respondent	322	Male	31	Her home	No	No	Poor	3.8350923	Poor	Not Worked	Big problem	Male	20–59 months	Home and other	Mother Alone	NO
18	3.835092363966245	25 - 29	Woqooyi Galbeed	Urban	No Education	1	Not at all	Not at all	2	Lowest	1	1	1	1	No	Respondent	322	Female	0	Her home	No	No	Poor	3.8350923	Poor	Not Worked	Big problem	Male		Home and other	Mother Alone	NO
18	3.835092363966245	25 - 29	Woqooyi Galbeed	Urban	No Education	1	Not at all	Not at all	2	Lowest	1	1	1	1	No	Respondent	322	Male	13	Her home	No	No	Poor	3.8350923	Poor	Not Worked	Big problem	Male	12–15 months	Home and other	Mother Alone	NO
18	3.835092363966245	20 - 24	Woqooyi Galbeed	Urban	No Education	1	Not at all	Not at all	2	Lowest	2	1	1	2	No	Respondent and Husband Jointly	322	Male	17	Her home	No	No	Poor	3.8350923	Poor	Not Worked	Big problem	Male	16–19 months	Home and other	Jointly/Other	NO
18	3.835092363966245	20 - 24	Woqooyi Galbeed	Urban	No Education	1	Not at all	Not at all	2	Lowest	2	1	1	2	No	Respondent and Husband Jointly	322	Female	2	Her home	No	No	Poor	3.8350923	Poor	Not Worked	Big problem	Male		Home and other	Jointly/Other	NO
18	3.835092363966245	25 - 29	Woqooyi Galbeed	Urban	No Education	1	Not at all	Not at all	2	Lowest	2	1	1	2	No	Respondent and Husband Jointly	322	Female	57	Her home	Yes	No	Poor	3.8350923	Poor	Not Worked	Big problem	Male	20–59 months	Home and other	Jointly/Other	NO
18	3.835092363966245	40 - 44	Woqooyi Galbeed	Urban	No Education	1	Not at all	Not at all	2	Lowest	2	1	1	2	No	Respondent and Husband Jointly	322	Female	58	Her home	No	No	Poor	3.8350923	Poor	Not Worked	Big problem	Male	20–59 months	Home and other	Jointly/Other	NO
18	3.835092363966245	40 - 44	Woqooyi Galbeed	Urban	No Education	1	Not at all	Not at all	2	Lowest	2	1	1	2	No	Respondent and Husband Jointly	322	Female	58	Her home	No	No	Poor	3.8350923	Poor	Not Worked	Big problem	Male	20–59 months	Home and other	Jointly/Other	NO
18	3.835092363966245	35 - 39	Woqooyi Galbeed	Urban	No Education	1	Not at all	Not at all	2	Lowest	1	1	1	1	No	Husband	322	Male	55	Her home	No	No	Poor	3.8350923	Poor	Not Worked	Big problem	Male	20–59 months	Home and other	Husband Only	NO
18	3.835092363966245	35 - 39	Woqooyi Galbeed	Urban	No Education	1	Not at all	Not at all	2	Lowest	1	1	1	1	No	Husband	322	Male	30	Her home	No	No	Poor	3.8350923	Poor	Not Worked	Big problem	Male	20–59 months	Home and other	Husband Only	NO
18	3.835092363966245	20 - 24	Woqooyi Galbeed	Urban	No Education	2	Not at all	Not at all	2	Lowest	2	1	1	1	No	Respondent and Husband Jointly	322	Female	42	Other Home	No	No	Poor	3.8350923	Poor	Not Worked	Big problem	Female	20–59 months	Home and other	Jointly/Other	NO
18	3.835092363966245	20 - 24	Woqooyi Galbeed	Urban	No Education	2	Not at all	Not at all	2	Lowest	2	1	1	1	No	Respondent and Husband Jointly	322	Male	32	MCH/HC	No	No	Poor	3.8350923	Poor	Not Worked	Big problem	Female	20–59 months	Health facility	Jointly/Other	NO
18	3.835092363966245	20 - 24	Woqooyi Galbeed	Urban	No Education	2	Not at all	Not at all	2	Lowest	2	1	1	1	No	Respondent and Husband Jointly	322	Female	2	Other Home	No	No	Poor	3.8350923	Poor	Not Worked	Big problem	Female		Home and other	Jointly/Other	NO
18	3.835092363966245	15 - 19	Woqooyi Galbeed	Urban	No Education	2	Not at all	Not at all	2	Lowest	1	1	1	1	No	Respondent and Husband Jointly	322	Male	29	Other Home	No	No	Poor	3.8350923	Poor	Not Worked	Big problem	Female	20–59 months	Home and other	Jointly/Other	NO
18	3.835092363966245	15 - 19	Woqooyi Galbeed	Urban	No Education	2	Not at all	Not at all	2	Lowest	1	1	1	1	No	Respondent and Husband Jointly	322	Female	1	Other Home	No	No	Poor	3.8350923	Poor	Not Worked	Big problem	Female		Home and other	Jointly/Other	NO
39	3.835092363966245	35 - 39	Woqooyi Galbeed	Urban	No Education	1	Not at all	Not at all	2	Lowest	2	2	2	2	No	Husband	322	Male	12	Her home	No	No	Poor	3.8350923	Poor	Not Worked	Not a big problem	Male	12–15 months	Home and other	Husband Only	NO
39	3.835092363966245	25 - 29	Woqooyi Galbeed	Urban	No Education	2	Not at all	Not at all	2	Lowest	2	2	2	2	No	Husband	322	Female	41	Her home	Don't Know	No	Poor	3.8350923	Poor	Not Worked	Not a big problem	Female	20–59 months	Home and other	Husband Only	NO
39	3.835092363966245	30 - 34	Woqooyi Galbeed	Urban	No Education	1	Not at all	Not at all	2	Lowest	2	1	1	2	No	Respondent and Husband Jointly	322	Male	27	Her home	No	No	Poor	3.8350923	Poor	Not Worked	Big problem	Male	20–59 months	Home and other	Jointly/Other	NO
39	3.835092363966245	30 - 34	Woqooyi Galbeed	Urban	No Education	1	Not at all	Not at all	2	Lowest	2	1	1	2	No	Respondent and Husband Jointly	322	Male	9	Her home	No	No	Poor	3.8350923	Poor	Not Worked	Big problem	Male		Home and other	Jointly/Other	NO
39	3.835092363966245	45 - 49	Woqooyi Galbeed	Urban	No Education	1	Not at all	Not at all	2	Lowest	2	1	1	2	No	Husband	322	Male	69	Her home	No	No	Poor	3.8350923	Poor	Not Worked	Big problem	Male		Home and other	Husband Only	NO
39	3.835092363966245	45 - 49	Woqooyi Galbeed	Urban	No Education	1	Not at all	Not at all	2	Lowest	2	1	1	2	No	Husband	322	Female	41	Her home	No	No	Poor	3.8350923	Poor	Not Worked	Big problem	Male	20–59 months	Home and other	Husband Only	NO
39	3.835092363966245	30 - 34	Woqooyi Galbeed	Urban	No Education	2	Not at all	Not at all	2	Lowest	2	1	1	2	No	Husband	322	Male	51	Her home	No	No	Poor	3.8350923	Poor	Not Worked	Big problem	Female	20–59 months	Home and other	Husband Only	NO
39	3.835092363966245	30 - 34	Woqooyi Galbeed	Urban	No Education	2	Not at all	Not at all	2	Lowest	2	1	1	2	No	Husband	322	Female	26	Her home	No	No	Poor	3.8350923	Poor	Not Worked	Big problem	Female	20–59 months	Home and other	Husband Only	NO
39	3.835092363966245	30 - 34	Woqooyi Galbeed	Urban	No Education	2	Not at all	Not at all	2	Lowest	2	1	1	2	No	Husband	322	Female	3	Her home	No	No	Poor	3.8350923	Poor	Not Worked	Big problem	Female		Home and other	Husband Only	NO
39	3.835092363966245	20 - 24	Woqooyi Galbeed	Urban	No Education	2	Not at all	Not at all	2	Lowest	1	1	1	1	No	Respondent	322	Male	34	Her home	No	No	Poor	3.8350923	Poor	Not Worked	Big problem	Female	20–59 months	Home and other	Mother Alone	NO
39	3.835092363966245	20 - 24	Woqooyi Galbeed	Urban	No Education	2	Not at all	Not at all	2	Lowest	1	1	1	1	No	Respondent	322	Female	7	Her home	No	No	Poor	3.8350923	Poor	Not Worked	Big problem	Female		Home and other	Mother Alone	NO
39	3.835092363966245	25 - 29	Woqooyi Galbeed	Urban	No Education	2	Not at all	Not at all	2	Lowest	2	2	2	2	No	Respondent and Husband Jointly	322	Male	29	Her home	No	No	Poor	3.8350923	Poor	Not Worked	Not a big problem	Female	20–59 months	Home and other	Jointly/Other	NO
39	3.835092363966245	25 - 29	Woqooyi Galbeed	Urban	No Education	2	Not at all	Not at all	2	Lowest	2	2	2	2	No	Respondent and Husband Jointly	322	Male	2	Her home	No	No	Poor	3.8350923	Poor	Not Worked	Not a big problem	Female		Home and other	Jointly/Other	NO
39	3.835092363966245	20 - 24	Woqooyi Galbeed	Urban	No Education	1	Not at all	Not at all	2	Lowest	1	1	1	1	No	Husband	322	Female	46	Her home	No	No	Poor	3.8350923	Poor	Not Worked	Big problem	Male	20–59 months	Home and other	Husband Only	NO
39	3.835092363966245	15 - 19	Woqooyi Galbeed	Urban	No Education	1	Not at all	Not at all	2	Lowest	1	1	1	1	No	Husband	322	Female	10	Her home	No	No	Poor	3.8350923	Poor	Not Worked	Big problem	Male		Home and other	Husband Only	NO
39	3.835092363966245	30 - 34	Woqooyi Galbeed	Urban	No Education	2	Not at all	Not at all	2	Lowest	2	1	1	2	No	Respondent	322	Female	16	Her home	No	No	Poor	3.8350923	Poor	Not Worked	Big problem	Female	16–19 months	Home and other	Mother Alone	NO
81	3.835092363966245	20 - 24	Woqooyi Galbeed	Urban	No Education	2	Not at all	Not at all	2	Second	2	2	2	2	No	Husband	322	Male	6	Her home	Yes	No	Poor	3.8350923	Poor	Not Worked	Not a big problem	Female		Home and other	Husband Only	NO
61	3.835092363966245	25 - 29	Woqooyi Galbeed	Urban	No Education	1	Not at all	Not at all	2	Lowest	2	1	1	1	No	Husband	322	Male	26	Private Hospital/Clinic	No	No	Poor	3.8350923	Poor	Not Worked	Big problem	Male	20–59 months	Health facility	Husband Only	NO
1	3.835092363966245	40 - 44	Woqooyi Galbeed	Urban	No Education	2	Not at all	Not at all	2	Lowest	2	1	1	2	No	Respondent and Husband Jointly	322	Female	68	Her home	No	No	Poor	3.8350923	Poor	Not Worked	Big problem	Female		Home and other	Jointly/Other	NO
1	3.835092363966245	40 - 44	Woqooyi Galbeed	Urban	No Education	2	Not at all	Not at all	2	Lowest	2	1	1	2	No	Respondent and Husband Jointly	322	Female	44	Her home	No	No	Poor	3.8350923	Poor	Not Worked	Big problem	Female	20–59 months	Home and other	Jointly/Other	NO
1	3.835092363966245	30 - 34	Woqooyi Galbeed	Urban	No Education	1	Not at all	Not at all	2	Second	1	1	1	2	No	Respondent	322	Female	17	Her home	No	No	Poor	3.8350923	Poor	Not Worked	Big problem	Male	16–19 months	Home and other	Mother Alone	NO
1	3.835092363966245	35 - 39	Woqooyi Galbeed	Urban	No Education	1	Not at all	Not at all	2	Lowest	1	1	1	2	No	Respondent	322	Male	32	Her home	No	No	Poor	3.8350923	Poor	Not Worked	Big problem	Male	20–59 months	Home and other	Mother Alone	NO
54	3.835092363966245	25 - 29	Woqooyi Galbeed	Urban	No Education	1	Not at all	Not at all	2	Lowest	2	2	2	2	No	Husband	322	Female	1	Her home	No	No	Poor	3.8350923	Poor	Not Worked	Not a big problem	Male		Home and other	Husband Only	NO
54	3.835092363966245	40 - 44	Woqooyi Galbeed	Urban	No Education	1	Not at all	Not at all	2	Second	2	2	2	2	No	Respondent and Husband Jointly	322	Female	52	Her home	No	No	Poor	3.8350923	Poor	Not Worked	Not a big problem	Male	20–59 months	Home and other	Jointly/Other	NO
54	3.835092363966245	15 - 19	Woqooyi Galbeed	Urban	No Education	1	Not at all	Not at all	2	Lowest	1	1	1	1	No	Respondent and Husband Jointly	322	Female	7	Her home	No	No	Poor	3.8350923	Poor	Not Worked	Big problem	Male		Home and other	Jointly/Other	NO
54	3.835092363966245	20 - 24	Woqooyi Galbeed	Urban	No Education	1	At least once a week	Not at all	2	Second	2	1	1	2	No	Husband	322	Female	12	Her home	No	No	Poor	3.8350923	Poor	Not Worked	Big problem	Male	12–15 months	Home and other	Husband Only	NO
54	3.835092363966245	40 - 44	Woqooyi Galbeed	Urban	No Education	1	At least once a week	Not at all	2	Lowest	2	1	1	1	No	Respondent	322	Male	36	Her home	No	No	Poor	3.8350923	Poor	Not Worked	Big problem	Male	20–59 months	Home and other	Mother Alone	NO
54	3.835092363966245	40 - 44	Woqooyi Galbeed	Urban	No Education	1	At least once a week	Not at all	2	Lowest	2	1	1	1	No	Respondent	322	Male	8	Her home	No	No	Poor	3.8350923	Poor	Not Worked	Big problem	Male		Home and other	Mother Alone	NO
54	3.835092363966245	25 - 29	Woqooyi Galbeed	Urban	No Education	1	Not at all	Not at all	2	Lowest	2	2	1	2	No	Respondent	322	Male	59	Her home	No	No	Poor	3.8350923	Poor	Not Worked	Big problem	Male	20–59 months	Home and other	Mother Alone	NO
54	3.835092363966245	25 - 29	Woqooyi Galbeed	Urban	No Education	1	Not at all	Not at all	2	Lowest	2	2	1	2	No	Respondent	322	Female	37	Her home	No	No	Poor	3.8350923	Poor	Not Worked	Big problem	Male	20–59 months	Home and other	Mother Alone	NO
54	3.835092363966245	25 - 29	Woqooyi Galbeed	Urban	No Education	1	Not at all	Not at all	2	Lowest	2	2	1	2	No	Respondent	322	Female	1	Her home	No	No	Poor	3.8350923	Poor	Not Worked	Big problem	Male		Home and other	Mother Alone	NO
54	3.835092363966245	25 - 29	Woqooyi Galbeed	Urban	No Education	1	Not at all	Not at all	2	Lowest	1	1	1	1	No	Respondent	322	Female	57	Her home	No	No	Poor	3.8350923	Poor	Not Worked	Big problem	Male	20–59 months	Home and other	Mother Alone	NO
54	3.835092363966245	25 - 29	Woqooyi Galbeed	Urban	No Education	1	Not at all	Not at all	2	Lowest	1	1	1	1	No	Respondent	322	Female	43	Her home	No	No	Poor	3.8350923	Poor	Not Worked	Big problem	Male	20–59 months	Home and other	Mother Alone	NO
54	3.835092363966245	25 - 29	Woqooyi Galbeed	Urban	No Education	1	Not at all	Not at all	2	Lowest	1	1	1	1	No	Respondent	322	Male	7	Her home	No	No	Poor	3.8350923	Poor	Not Worked	Big problem	Male		Home and other	Mother Alone	NO
54	3.835092363966245	25 - 29	Woqooyi Galbeed	Urban	No Education	1	Not at all	Not at all	2	Lowest	1	1	1	1	No	Respondent	322	Female	1	Her home	No	No	Poor	3.8350923	Poor	Not Worked	Big problem	Male		Home and other	Mother Alone	NO
54	3.835092363966245	25 - 29	Woqooyi Galbeed	Urban	No Education	1	Not at all	Not at all	2	Lowest	2	1	1	2	No	Respondent and Husband Jointly	322	Male	54	Her home	Yes	No	Poor	3.8350923	Poor	Not Worked	Big problem	Male	20–59 months	Home and other	Jointly/Other	NO
54	3.835092363966245	25 - 29	Woqooyi Galbeed	Urban	No Education	1	Not at all	Not at all	2	Lowest	2	1	1	2	No	Respondent and Husband Jointly	322	Male	28	Her home	No	No	Poor	3.8350923	Poor	Not Worked	Big problem	Male	20–59 months	Home and other	Jointly/Other	NO
54	3.835092363966245	30 - 34	Woqooyi Galbeed	Urban	No Education	2	Not at all	Not at all	2	Lowest	1	1	1	1	No	Husband	322	Female	65	Her home	No	No	Poor	3.8350923	Poor	Not Worked	Big problem	Female		Home and other	Husband Only	NO
54	3.835092363966245	30 - 34	Woqooyi Galbeed	Urban	No Education	2	Not at all	Not at all	2	Lowest	1	1	1	1	No	Husband	322	Female	55	Her home	No	No	Poor	3.8350923	Poor	Not Worked	Big problem	Female	20–59 months	Home and other	Husband Only	NO
54	3.835092363966245	30 - 34	Woqooyi Galbeed	Urban	No Education	2	Not at all	Not at all	2	Lowest	1	1	1	1	No	Husband	322	Male	40	Her home	No	No	Poor	3.8350923	Poor	Not Worked	Big problem	Female	20–59 months	Home and other	Husband Only	NO
54	3.835092363966245	20 - 24	Woqooyi Galbeed	Urban	No Education	2	Not at all	Not at all	2	Lowest	1	1	1	1	No	Husband	322	Female	54	Her home	No	No	Poor	3.8350923	Poor	Not Worked	Big problem	Female	20–59 months	Home and other	Husband Only	NO
54	3.835092363966245	20 - 24	Woqooyi Galbeed	Urban	No Education	2	Not at all	Not at all	2	Lowest	1	1	1	1	No	Husband	322	Female	29	Her home	No	No	Poor	3.8350923	Poor	Not Worked	Big problem	Female	20–59 months	Home and other	Husband Only	NO
54	3.835092363966245	35 - 39	Woqooyi Galbeed	Urban	No Education	1	Not at all	Not at all	2	Lowest	1	1	1	2	No	Respondent and Husband Jointly	322	Male	58	Her home	No	No	Poor	3.8350923	Poor	Not Worked	Big problem	Male	20–59 months	Home and other	Jointly/Other	NO
54	3.835092363966245	35 - 39	Woqooyi Galbeed	Urban	No Education	1	Not at all	Not at all	2	Lowest	1	1	1	2	No	Respondent and Husband Jointly	322	Male	31	Her home	No	No	Poor	3.8350923	Poor	Not Worked	Big problem	Male	20–59 months	Home and other	Jointly/Other	NO
54	3.835092363966245	40 - 44	Woqooyi Galbeed	Urban	No Education	2	Not at all	Not at all	2	Lowest	1	1	1	2	No	Respondent and Husband Jointly	322	Male	69	Her home	No	No	Poor	3.8350923	Poor	Not Worked	Big problem	Female		Home and other	Jointly/Other	NO
54	3.835092363966245	40 - 44	Woqooyi Galbeed	Urban	No Education	2	Not at all	Not at all	2	Lowest	1	1	1	2	No	Respondent and Husband Jointly	322	Female	31	Her home	No	No	Poor	3.8350923	Poor	Not Worked	Big problem	Female	20–59 months	Home and other	Jointly/Other	NO
54	3.835092363966245	35 - 39	Woqooyi Galbeed	Urban	No Education	1	Not at all	Not at all	2	Lowest	2	1	1	2	No	Respondent	322	Male	66	Her home	No	No	Poor	3.8350923	Poor	Not Worked	Big problem	Male		Home and other	Mother Alone	NO
54	3.835092363966245	40 - 44	Woqooyi Galbeed	Urban	No Education	2	Not at all	Not at all	2	Lowest	2	1	2	2	No	Respondent	322	Male	61	Government Hospital	No	No	Poor	3.8350923	Poor	Not Worked	Big problem	Female		Health facility	Mother Alone	NO
54	3.835092363966245	30 - 34	Woqooyi Galbeed	Urban	No Education	2	Not at all	Not at all	2	Lowest	2	1	1	2	No	Respondent	322	Male	52	Her home	No	No	Poor	3.8350923	Poor	Not Worked	Big problem	Female	20–59 months	Home and other	Mother Alone	NO
54	3.835092363966245	30 - 34	Woqooyi Galbeed	Urban	No Education	2	Not at all	Not at all	2	Lowest	2	1	1	2	No	Respondent	322	Female	38	Her home	No	No	Poor	3.8350923	Poor	Not Worked	Big problem	Female	20–59 months	Home and other	Mother Alone	NO
54	3.835092363966245	30 - 34	Woqooyi Galbeed	Urban	No Education	2	Not at all	Not at all	2	Lowest	2	1	1	2	No	Respondent	322	Female	21	Her home	No	No	Poor	3.8350923	Poor	Not Worked	Big problem	Female	20–59 months	Home and other	Mother Alone	NO
78	3.835092363966245	25 - 29	Woqooyi Galbeed	Urban	No Education	1	Not at all	Not at all	2	Lowest	2	2	2	2	No	Respondent and Husband Jointly	322	Male	3	Her home	No	No	Poor	3.8350923	Poor	Not Worked	Not a big problem	Male		Home and other	Jointly/Other	NO
78	3.835092363966245	35 - 39	Woqooyi Galbeed	Urban	No Education	1	Not at all	Not at all	2	Lowest	1	1	1	1	No	Respondent and Husband Jointly	322	Female	51	Her home	Don't Know	No	Poor	3.8350923	Poor	Not Worked	Big problem	Male	20–59 months	Home and other	Jointly/Other	NO
78	3.835092363966245	35 - 39	Woqooyi Galbeed	Urban	No Education	1	Not at all	Not at all	2	Lowest	1	1	1	1	No	Respondent and Husband Jointly	322	Female	34	Her home	No	No	Poor	3.8350923	Poor	Not Worked	Big problem	Male	20–59 months	Home and other	Jointly/Other	NO
78	3.835092363966245	30 - 34	Woqooyi Galbeed	Urban	No Education	2	Not at all	Not at all	2	Lowest	1	1	1	1	No	Respondent and Husband Jointly	322	Male	49	Her home	No	No	Poor	3.8350923	Poor	Not Worked	Big problem	Female	20–59 months	Home and other	Jointly/Other	NO
78	3.835092363966245	30 - 34	Woqooyi Galbeed	Urban	No Education	2	Not at all	Not at all	2	Lowest	1	1	1	1	No	Respondent and Husband Jointly	322	Female	26	Her home	No	No	Poor	3.8350923	Poor	Not Worked	Big problem	Female	20–59 months	Home and other	Jointly/Other	NO
78	3.835092363966245	25 - 29	Woqooyi Galbeed	Urban	No Education	2	Not at all	Not at all	2	Lowest	1	1	1	2	No	Respondent and Husband Jointly	322	Female	7	Her home	No	No	Poor	3.8350923	Poor	Not Worked	Big problem	Female		Home and other	Jointly/Other	NO
78	3.835092363966245	25 - 29	Woqooyi Galbeed	Urban	No Education	2	Not at all	Not at all	2	Lowest	1	1	1	2	No	Respondent and Husband Jointly	322	Female	7	Her home	No	No	Poor	3.8350923	Poor	Not Worked	Big problem	Female		Home and other	Jointly/Other	NO
78	3.835092363966245	40 - 44	Woqooyi Galbeed	Urban	No Education	1	Not at all	Not at all	2	Lowest	1	1	1	2	No	Husband	322	Male	46	Her home	No	No	Poor	3.8350923	Poor	Not Worked	Big problem	Male	20–59 months	Home and other	Husband Only	NO
78	3.835092363966245	40 - 44	Woqooyi Galbeed	Urban	No Education	1	Not at all	Not at all	2	Lowest	2	1	1	2	No	Husband	322	Female	56	Her home	No	No	Poor	3.8350923	Poor	Not Worked	Big problem	Male	20–59 months	Home and other	Husband Only	NO
78	3.835092363966245	40 - 44	Woqooyi Galbeed	Urban	No Education	1	Not at all	Not at all	2	Lowest	2	1	1	2	No	Husband	322	Female	28	Her home	No	No	Poor	3.8350923	Poor	Not Worked	Big problem	Male	20–59 months	Home and other	Husband Only	NO
78	3.835092363966245	30 - 34	Woqooyi Galbeed	Urban	No Education	1	Not at all	Not at all	2	Lowest	2	2	1	1	No	Respondent	322	Female	53	Her home	No	No	Poor	3.8350923	Poor	Not Worked	Big problem	Male	20–59 months	Home and other	Mother Alone	NO
78	3.835092363966245	30 - 34	Woqooyi Galbeed	Urban	No Education	1	Not at all	Not at all	2	Lowest	2	2	1	1	No	Respondent	322	Male	37	Her home	No	No	Poor	3.8350923	Poor	Not Worked	Big problem	Male	20–59 months	Home and other	Mother Alone	NO
78	3.835092363966245	25 - 29	Woqooyi Galbeed	Urban	No Education	1	Not at all	Not at all	2	Lowest	1	1	1	1	No	Husband	322	Female	44	Her home	No	No	Poor	3.8350923	Poor	Not Worked	Big problem	Male	20–59 months	Home and other	Husband Only	NO
78	3.835092363966245	30 - 34	Woqooyi Galbeed	Urban	No Education	1	Not at all	Not at all	2	Lowest	1	1	1	1	No	Respondent	322	Male	67	Her home	No	No	Poor	3.8350923	Poor	Not Worked	Big problem	Male		Home and other	Mother Alone	NO
78	3.835092363966245	30 - 34	Woqooyi Galbeed	Urban	No Education	1	Not at all	Not at all	2	Lowest	1	1	1	1	No	Respondent	322	Female	30	Her home	No	No	Poor	3.8350923	Poor	Not Worked	Big problem	Male	20–59 months	Home and other	Mother Alone	NO
78	3.835092363966245	30 - 34	Woqooyi Galbeed	Urban	No Education	2	Not at all	Not at all	2	Lowest	1	1	1	1	No	Respondent and Husband Jointly	322	Female	51	Her home	No	No	Poor	3.8350923	Poor	Not Worked	Big problem	Female	20–59 months	Home and other	Jointly/Other	NO
78	3.835092363966245	30 - 34	Woqooyi Galbeed	Urban	No Education	1	Not at all	Not at all	2	Lowest	2	1	1	2	No	Respondent	322	Female	62	Her home	No	No	Poor	3.8350923	Poor	Not Worked	Big problem	Male		Home and other	Mother Alone	NO
78	3.835092363966245	30 - 34	Woqooyi Galbeed	Urban	No Education	1	Not at all	Not at all	2	Lowest	2	1	1	2	No	Respondent	322	Male	18	Her home	No	No	Poor	3.8350923	Poor	Not Worked	Big problem	Male	16–19 months	Home and other	Mother Alone	NO
78	3.835092363966245	20 - 24	Woqooyi Galbeed	Urban	No Education	1	Not at all	Not at all	2	Lowest	1	1	1	1	No	Respondent and Husband Jointly	322	Male	69	Government Hospital	No	No	Poor	3.8350923	Poor	Not Worked	Big problem	Male		Health facility	Jointly/Other	NO
78	3.835092363966245	20 - 24	Woqooyi Galbeed	Urban	No Education	1	Not at all	Not at all	2	Lowest	1	1	1	1	No	Respondent and Husband Jointly	322	Female	46	Her home	No	No	Poor	3.8350923	Poor	Not Worked	Big problem	Male	20–59 months	Home and other	Jointly/Other	NO
78	3.835092363966245	20 - 24	Woqooyi Galbeed	Urban	No Education	1	Not at all	Not at all	2	Lowest	1	1	1	1	No	Respondent and Husband Jointly	322	Male	30	Her home	No	No	Poor	3.8350923	Poor	Not Worked	Big problem	Male	20–59 months	Home and other	Jointly/Other	NO
78	3.835092363966245	20 - 24	Woqooyi Galbeed	Urban	No Education	1	Not at all	Not at all	2	Lowest	1	1	1	1	No	Respondent and Husband Jointly	322	Male	5	Her home	No	No	Poor	3.8350923	Poor	Not Worked	Big problem	Male		Home and other	Jointly/Other	NO
78	3.835092363966245	40 - 44	Woqooyi Galbeed	Urban	No Education	2	Not at all	Not at all	2	Lowest	1	1	1	1	No	Respondent and Husband Jointly	322	Female	44	Her home	No	No	Poor	3.8350923	Poor	Not Worked	Big problem	Female	20–59 months	Home and other	Jointly/Other	NO
78	3.835092363966245	30 - 34	Woqooyi Galbeed	Urban	No Education	2	Not at all	Not at all	2	Lowest	2	1	1	2	No	Respondent	322	Female	66	Her home	No	No	Poor	3.8350923	Poor	Not Worked	Big problem	Female		Home and other	Mother Alone	NO
78	3.835092363966245	30 - 34	Woqooyi Galbeed	Urban	No Education	2	Not at all	Not at all	2	Lowest	2	1	1	2	No	Respondent	322	Male	28	Her home	No	No	Poor	3.8350923	Poor	Not Worked	Big problem	Female	20–59 months	Home and other	Mother Alone	NO
81	3.835092363966245	25 - 29	Woqooyi Galbeed	Urban	No Education	2	Not at all	Not at all	2	Lowest	2	2	2	2	No	Respondent and Husband Jointly	322	Female	4	Her home	Don't Know	No	Poor	3.8350923	Poor	Not Worked	Not a big problem	Female		Home and other	Jointly/Other	NO
81	3.835092363966245	30 - 34	Woqooyi Galbeed	Urban	No Education	1	Not at all	Not at all	2	Lowest	1	1	1	1	No	Respondent and Husband Jointly	322	Female	53	Her home	No	No	Poor	3.8350923	Poor	Not Worked	Big problem	Male	20–59 months	Home and other	Jointly/Other	NO
81	3.835092363966245	30 - 34	Woqooyi Galbeed	Urban	No Education	1	Not at all	Not at all	2	Lowest	1	1	1	1	No	Respondent and Husband Jointly	322	Male	39	Her home	No	No	Poor	3.8350923	Poor	Not Worked	Big problem	Male	20–59 months	Home and other	Jointly/Other	NO
81	3.835092363966245	35 - 39	Woqooyi Galbeed	Urban	No Education	1	Not at all	Not at all	2	Lowest	2	2	2	1	No	Respondent and Husband Jointly	322	Male	55	Other Home	Yes	No	Poor	3.8350923	Poor	Not Worked	Not a big problem	Male	20–59 months	Home and other	Jointly/Other	NO
81	3.835092363966245	15 - 19	Woqooyi Galbeed	Urban	No Education	2	Not at all	Not at all	2	Second	1	1	1	1	No	Husband	322	Male	22	Her home	No	No	Poor	3.8350923	Poor	Not Worked	Big problem	Female	20–59 months	Home and other	Husband Only	NO
81	3.835092363966245	20 - 24	Woqooyi Galbeed	Urban	No Education	1	Not at all	Not at all	2	Second	2	2	1	1	No	Husband	322	Female	7	Her home	No	No	Poor	3.8350923	Poor	Not Worked	Big problem	Male		Home and other	Husband Only	NO
81	3.835092363966245	20 - 24	Woqooyi Galbeed	Urban	No Education	1	Not at all	Not at all	2	Lowest	1	1	1	1	No	Husband	322	Female	12	Her home	No	No	Poor	3.8350923	Poor	Not Worked	Big problem	Male	12–15 months	Home and other	Husband Only	NO
81	3.835092363966245	30 - 34	Woqooyi Galbeed	Urban	No Education	2	Not at all	Not at all	2	Lowest	2	2	2	2	No	Husband	322	Male	63	Her home	No	No	Poor	3.8350923	Poor	Not Worked	Not a big problem	Female		Home and other	Husband Only	NO
81	3.835092363966245	30 - 34	Woqooyi Galbeed	Urban	No Education	2	Not at all	Not at all	2	Lowest	2	2	2	2	No	Husband	322	Female	52	Her home	No	No	Poor	3.8350923	Poor	Not Worked	Not a big problem	Female	20–59 months	Home and other	Husband Only	NO
81	3.835092363966245	30 - 34	Woqooyi Galbeed	Urban	No Education	2	Not at all	Not at all	2	Lowest	2	2	2	2	No	Husband	322	Female	26	Her home	No	No	Poor	3.8350923	Poor	Not Worked	Not a big problem	Female	20–59 months	Home and other	Husband Only	NO
81	3.835092363966245	15 - 19	Woqooyi Galbeed	Urban	No Education	1	Not at all	Not at all	2	Lowest	2	1	1	2	No	Respondent and Husband Jointly	322	Female	26	Her home	No	No	Poor	3.8350923	Poor	Not Worked	Big problem	Male	20–59 months	Home and other	Jointly/Other	NO
81	3.835092363966245	15 - 19	Woqooyi Galbeed	Urban	No Education	1	Not at all	Not at all	2	Lowest	2	1	1	2	No	Respondent and Husband Jointly	322	Female	3	Her home	No	No	Poor	3.8350923	Poor	Not Worked	Big problem	Male		Home and other	Jointly/Other	NO
81	3.835092363966245	20 - 24	Woqooyi Galbeed	Urban	No Education	1	Not at all	Not at all	2	Lowest	2	1	1	1	No	Respondent and Husband Jointly	322	Male	41	Her home	No	No	Poor	3.8350923	Poor	Not Worked	Big problem	Male	20–59 months	Home and other	Jointly/Other	NO
81	3.835092363966245	20 - 24	Woqooyi Galbeed	Urban	No Education	1	Not at all	Not at all	2	Lowest	2	1	1	1	No	Respondent and Husband Jointly	322	Male	26	Her home	No	No	Poor	3.8350923	Poor	Not Worked	Big problem	Male	20–59 months	Home and other	Jointly/Other	NO
81	3.835092363966245	40 - 44	Woqooyi Galbeed	Urban	No Education	2	Not at all	Not at all	2	Lowest	1	1	1	1	No	Husband	322	Male	51	Her home	No	No	Poor	3.8350923	Poor	Not Worked	Big problem	Female	20–59 months	Home and other	Husband Only	NO
81	3.835092363966245	40 - 44	Woqooyi Galbeed	Urban	No Education	1	Not at all	Not at all	2	Lowest	1	1	1	1	No	Husband	322	Female	51	Her home	No	No	Poor	3.8350923	Poor	Not Worked	Big problem	Male	20–59 months	Home and other	Husband Only	NO
81	3.835092363966245	40 - 44	Woqooyi Galbeed	Urban	No Education	1	Not at all	Not at all	2	Lowest	1	1	1	1	No	Husband	322	Female	42	Her home	No	No	Poor	3.8350923	Poor	Not Worked	Big problem	Male	20–59 months	Home and other	Husband Only	NO
81	3.835092363966245	40 - 44	Woqooyi Galbeed	Urban	No Education	2	Not at all	Not at all	2	Lowest	2	2	1	2	No	Respondent	322	Male	49	Her home	No	No	Poor	3.8350923	Poor	Not Worked	Big problem	Female	20–59 months	Home and other	Mother Alone	NO
1	3.835092363966245	25 - 29	Woqooyi Galbeed	Urban	No Education	1	Not at all	Less than once a week	2	Highest	1	1	1	1	No	Husband	322	Male	9	Her home	No	No	Poor	3.8350923	Rich	Not Worked	Big problem	Male		Home and other	Husband Only	NO
1	3.835092363966245	35 - 39	Woqooyi Galbeed	Urban	No Education	2	Not at all	Not at all	2	Second	1	1	1	1	No	Husband	322	Female	49	Her home	No	No	Poor	3.8350923	Poor	Not Worked	Big problem	Female	20–59 months	Home and other	Husband Only	NO
1	3.835092363966245	40 - 44	Woqooyi Galbeed	Urban	No Education	1	Not at all	Less than once a week	2	Highest	2	2	2	2	No	Husband	322	Male	68	Private Hospital/Clinic	No	No	Poor	3.8350923	Rich	Not Worked	Not a big problem	Male		Health facility	Husband Only	NO
1	3.835092363966245	40 - 44	Woqooyi Galbeed	Urban	No Education	1	Not at all	Less than once a week	2	Highest	2	2	2	2	No	Husband	322	Male	44	Private Hospital/Clinic	No	No	Poor	3.8350923	Rich	Not Worked	Not a big problem	Male	20–59 months	Health facility	Husband Only	NO
1	3.835092363966245	40 - 44	Woqooyi Galbeed	Urban	No Education	1	Not at all	Less than once a week	2	Highest	2	2	2	2	No	Husband	322	Male	20	Private Hospital/Clinic	No	No	Poor	3.8350923	Rich	Not Worked	Not a big problem	Male	20–59 months	Health facility	Husband Only	NO
1	3.835092363966245	25 - 29	Woqooyi Galbeed	Urban	No Education	1	Not at all	Less than once a week	2	Highest	2	2	2	2	No	Husband	322	Male	44	MCH/HC	No	No	Poor	3.8350923	Rich	Not Worked	Not a big problem	Male	20–59 months	Health facility	Husband Only	NO
1	3.835092363966245	35 - 39	Woqooyi Galbeed	Urban	No Education	1	Not at all	Not at all	2	Fourth	2	1	1	2	No	Respondent and Husband Jointly	322	Male	44	MCH/HC	No	No	Poor	3.8350923	Rich	Not Worked	Big problem	Male	20–59 months	Health facility	Jointly/Other	NO
1	3.835092363966245	35 - 39	Woqooyi Galbeed	Urban	No Education	1	Not at all	Not at all	2	Fourth	2	1	1	2	No	Respondent and Husband Jointly	322	Male	16	MCH/HC	No	No	Poor	3.8350923	Rich	Not Worked	Big problem	Male	16–19 months	Health facility	Jointly/Other	NO
1	3.835092363966245	40 - 44	Woqooyi Galbeed	Urban	No Education	2	Not at all	Not at all	2	Fourth	2	1	1	2	No	Respondent and Husband Jointly	322	Female	56	MCH/HC	No	Yes	Good	3.8350923	Rich	Not Worked	Big problem	Female	20–59 months	Health facility	Jointly/Other	NO
1	3.835092363966245	40 - 44	Woqooyi Galbeed	Urban	No Education	2	Not at all	Not at all	2	Fourth	2	1	1	2	No	Respondent and Husband Jointly	322	Male	32	MCH/HC	No	No	Poor	3.8350923	Rich	Not Worked	Big problem	Female	20–59 months	Health facility	Jointly/Other	NO
1	3.835092363966245	35 - 39	Woqooyi Galbeed	Urban	No Education	1	Not at all	Not at all	2	Middle	1	1	1	1	No	Husband	322	Male	20	Her home	No	No	Poor	3.8350923	Middle	Not Worked	Big problem	Male	20–59 months	Home and other	Husband Only	NO
1	3.835092363966245	35 - 39	Woqooyi Galbeed	Urban	No Education	1	Not at all	Not at all	2	Lowest	1	1	1	1	No	Husband	322	Female	68	MCH/HC	No	No	Poor	3.8350923	Poor	Not Worked	Big problem	Male		Health facility	Husband Only	NO
1	3.835092363966245	35 - 39	Woqooyi Galbeed	Urban	No Education	1	Not at all	Not at all	2	Lowest	1	1	1	1	No	Husband	322	Male	44	MCH/HC	No	No	Poor	3.8350923	Poor	Not Worked	Big problem	Male	20–59 months	Health facility	Husband Only	NO
1	3.835092363966245	15 - 19	Woqooyi Galbeed	Urban	No Education	1	Not at all	At least once a week	2	Highest	1	1	1	1	No	Respondent	322	Female	25	MCH/HC	No	Yes	Good	3.8350923	Rich	Not Worked	Big problem	Male	20–59 months	Health facility	Mother Alone	NO
1	3.835092363966245	15 - 19	Woqooyi Galbeed	Urban	No Education	1	Not at all	At least once a week	2	Highest	1	1	1	1	No	Respondent	322	Male	6	MCH/HC	No	No	Poor	3.8350923	Rich	Not Worked	Big problem	Male		Health facility	Mother Alone	NO
1	3.835092363966245	20 - 24	Woqooyi Galbeed	Urban	Primary	2	Not at all	Not at all	2	Middle	1	1	1	1	No	Respondent	322	Male	56	MCH/HC	No	No	Poor	3.8350923	Middle	Not Worked	Big problem	Female	20–59 months	Health facility	Mother Alone	NO
1	3.835092363966245	20 - 24	Woqooyi Galbeed	Urban	Primary	2	Not at all	Not at all	2	Middle	1	1	1	1	No	Respondent	322	Male	44	MCH/HC	No	No	Poor	3.8350923	Middle	Not Worked	Big problem	Female	20–59 months	Health facility	Mother Alone	NO
1	3.835092363966245	20 - 24	Woqooyi Galbeed	Urban	Primary	2	Not at all	Not at all	2	Middle	1	1	1	1	No	Respondent	322	Female	2	MCH/HC	No	No	Poor	3.8350923	Middle	Not Worked	Big problem	Female		Health facility	Mother Alone	NO
1	3.835092363966245	20 - 24	Woqooyi Galbeed	Urban	Primary	2	Not at all	Not at all	2	Middle	1	1	1	1	No	Respondent	322	Male	68	MCH/HC	No	No	Poor	3.8350923	Middle	Not Worked	Big problem	Female		Health facility	Mother Alone	NO
1	3.835092363966245	20 - 24	Woqooyi Galbeed	Urban	Primary	2	Not at all	Not at all	2	Middle	1	1	1	1	No	Respondent	322	Male	42	MCH/HC	No	No	Poor	3.8350923	Middle	Not Worked	Big problem	Female	20–59 months	Health facility	Mother Alone	NO
61	3.835092363966245	25 - 29	Woqooyi Galbeed	Urban	No Education	2	Not at all	Not at all	2	Lowest	1	1	1	1	No	Husband	322	Female	18	Private Hospital/Clinic	No	No	Poor	3.8350923	Poor	Not Worked	Big problem	Female	16–19 months	Health facility	Husband Only	NO
61	3.835092363966245	30 - 34	Woqooyi Galbeed	Urban	No Education	2	Not at all	Not at all	2	Lowest	1	1	1	1	No	Respondent and Husband Jointly	322	Female	52	Her home	No	No	Poor	3.8350923	Poor	Not Worked	Big problem	Female	20–59 months	Home and other	Jointly/Other	NO
61	3.835092363966245	30 - 34	Woqooyi Galbeed	Urban	No Education	2	Not at all	Not at all	2	Lowest	1	1	1	1	No	Respondent and Husband Jointly	322	Male	13	Her home	No	No	Poor	3.8350923	Poor	Not Worked	Big problem	Female	12–15 months	Home and other	Jointly/Other	NO
61	3.835092363966245	35 - 39	Woqooyi Galbeed	Urban	No Education	2	Not at all	Not at all	2	Lowest	1	1	1	1	No	Respondent	322	Male	66	Her home	No	No	Poor	3.8350923	Poor	Not Worked	Big problem	Female		Home and other	Mother Alone	NO
61	3.835092363966245	20 - 24	Woqooyi Galbeed	Urban	No Education	1	Not at all	Not at all	2	Lowest	1	1	1	1	No	Respondent and Husband Jointly	322	Female	41	Her home	No	No	Poor	3.8350923	Poor	Not Worked	Big problem	Male	20–59 months	Home and other	Jointly/Other	NO
61	3.835092363966245	20 - 24	Woqooyi Galbeed	Urban	No Education	1	Not at all	Not at all	2	Lowest	1	1	1	1	No	Respondent and Husband Jointly	322	Female	29	Her home	No	No	Poor	3.8350923	Poor	Not Worked	Big problem	Male	20–59 months	Home and other	Jointly/Other	NO
61	3.835092363966245	20 - 24	Woqooyi Galbeed	Urban	No Education	1	Not at all	Not at all	2	Lowest	1	1	1	1	No	Respondent and Husband Jointly	322	Female	2	Her home	No	No	Poor	3.8350923	Poor	Not Worked	Big problem	Male		Home and other	Jointly/Other	NO
61	3.835092363966245	25 - 29	Woqooyi Galbeed	Urban	No Education	2	Not at all	Not at all	2	Second	2	1	1	2	No	Husband	322	Female	67	Her home	No	No	Poor	3.8350923	Poor	Not Worked	Big problem	Female		Home and other	Husband Only	NO
61	3.835092363966245	25 - 29	Woqooyi Galbeed	Urban	No Education	2	Not at all	Not at all	2	Second	2	1	1	2	No	Husband	322	Male	43	Her home	No	No	Poor	3.8350923	Poor	Not Worked	Big problem	Female	20–59 months	Home and other	Husband Only	NO
61	3.835092363966245	25 - 29	Woqooyi Galbeed	Urban	No Education	2	Not at all	Not at all	2	Second	2	1	1	2	No	Husband	322	Male	5	Her home	No	No	Poor	3.8350923	Poor	Not Worked	Big problem	Female		Home and other	Husband Only	NO
61	3.835092363966245	25 - 29	Woqooyi Galbeed	Urban	No Education	1	Not at all	Not at all	2	Lowest	1	1	1	1	No	Husband	322	Male	68	Her home	No	No	Poor	3.8350923	Poor	Not Worked	Big problem	Male		Home and other	Husband Only	NO
61	3.835092363966245	25 - 29	Woqooyi Galbeed	Urban	No Education	1	Not at all	Not at all	2	Lowest	1	1	1	1	No	Husband	322	Male	33	Her home	No	No	Poor	3.8350923	Poor	Not Worked	Big problem	Male	20–59 months	Home and other	Husband Only	NO
61	3.835092363966245	20 - 24	Woqooyi Galbeed	Urban	No Education	2	Not at all	Not at all	2	Lowest	2	1	1	1	No	Husband	322	Male	12	Her home	No	No	Poor	3.8350923	Poor	Not Worked	Big problem	Female	12–15 months	Home and other	Husband Only	NO
61	3.835092363966245	20 - 24	Woqooyi Galbeed	Urban	No Education	2	Not at all	Not at all	2	Lowest	2	1	1	1	No	Husband	322	Male	67	Her home	No	No	Poor	3.8350923	Poor	Not Worked	Big problem	Female		Home and other	Husband Only	NO
61	3.835092363966245	20 - 24	Woqooyi Galbeed	Urban	No Education	2	Not at all	Not at all	2	Lowest	2	1	1	1	No	Husband	322	Male	44	Her home	No	No	Poor	3.8350923	Poor	Not Worked	Big problem	Female	20–59 months	Home and other	Husband Only	NO
61	3.835092363966245	20 - 24	Woqooyi Galbeed	Urban	No Education	2	Not at all	Not at all	2	Lowest	2	1	1	1	No	Husband	322	Male	6	Her home	No	No	Poor	3.8350923	Poor	Not Worked	Big problem	Female		Home and other	Husband Only	NO
61	3.835092363966245	30 - 34	Woqooyi Galbeed	Urban	No Education	2	Not at all	Not at all	2	Lowest	2	1	1	1	No	Husband	322	Male	6	Her home	No	No	Poor	3.8350923	Poor	Not Worked	Big problem	Female		Home and other	Husband Only	NO
61	3.835092363966245	30 - 34	Woqooyi Galbeed	Urban	No Education	1	Not at all	Not at all	2	Lowest	2	1	1	1	No	Husband	322	Male	30	Her home	No	No	Poor	3.8350923	Poor	Not Worked	Big problem	Male	20–59 months	Home and other	Husband Only	NO
61	1.132129642624449	25 - 29	Woqooyi Galbeed	Rural	No Education	1	Not at all	Not at all	2	Lowest	2	2	2	2	No	Husband	321	Female	56	Her home	No	No	Poor	1.1321297	Poor	Not Worked	Not a big problem	Male	20–59 months	Home and other	Husband Only	NO
61	1.132129642624449	25 - 29	Woqooyi Galbeed	Rural	No Education	1	Not at all	Not at all	2	Lowest	2	2	2	2	No	Husband	321	Female	2	Her home	No	No	Poor	1.1321297	Poor	Not Worked	Not a big problem	Male		Home and other	Husband Only	NO
61	1.132129642624449	40 - 44	Woqooyi Galbeed	Rural	No Education	2	Not at all	Not at all	2	Lowest	1	1	1	2	No	Respondent and Husband Jointly	321	Male	47	Her home	No	No	Poor	1.1321297	Poor	Not Worked	Big problem	Female	20–59 months	Home and other	Jointly/Other	NO
61	1.132129642624449	40 - 44	Woqooyi Galbeed	Rural	No Education	2	Not at all	Not at all	2	Lowest	1	1	1	2	No	Respondent and Husband Jointly	321	Female	35	Her home	No	No	Poor	1.1321297	Poor	Not Worked	Big problem	Female	20–59 months	Home and other	Jointly/Other	NO
61	1.132129642624449	25 - 29	Woqooyi Galbeed	Rural	No Education	1	Not at all	Not at all	2	Lowest	1	1	1	1	No	Respondent and Husband Jointly	321	Male	34	Her home	No	No	Poor	1.1321297	Poor	Not Worked	Big problem	Male	20–59 months	Home and other	Jointly/Other	NO
61	1.132129642624449	25 - 29	Woqooyi Galbeed	Rural	No Education	1	Not at all	Not at all	2	Lowest	1	1	1	1	No	Respondent and Husband Jointly	321	Female	3	Her home	No	No	Poor	1.1321297	Poor	Not Worked	Big problem	Male		Home and other	Jointly/Other	NO
33	1.132129642624449	40 - 44	Woqooyi Galbeed	Rural	Primary	2	Not at all	At least once a week	2	Highest	2	2	2	2	No	Respondent	321	Male	60	Primary Health Unit (PHU)	No	Yes	Good	1.1321297	Rich	Not Worked	Not a big problem	Female		Health facility	Mother Alone	NO
33	1.132129642624449	30 - 34	Woqooyi Galbeed	Rural	Secondary	1	Not at all	Not at all	1	Highest	1	1	1	1	No	Respondent and Husband Jointly	321	Female	64	Private Hospital/Clinic	No	No	Poor	1.1321297	Rich	Not Worked	Big problem	Male		Health facility	Jointly/Other	YES
33	1.132129642624449	30 - 34	Woqooyi Galbeed	Rural	Secondary	1	Not at all	Not at all	1	Highest	1	1	1	1	No	Respondent and Husband Jointly	321	Male	41	Private Hospital/Clinic	No	No	Poor	1.1321297	Rich	Not Worked	Big problem	Male	20–59 months	Health facility	Jointly/Other	YES
33	1.132129642624449	30 - 34	Woqooyi Galbeed	Rural	Secondary	1	Not at all	Not at all	1	Highest	1	1	1	1	No	Respondent and Husband Jointly	321	Male	15	Private Hospital/Clinic	No	No	Poor	1.1321297	Rich	Not Worked	Big problem	Male	12–15 months	Health facility	Jointly/Other	YES
116	1.132129642624449	35 - 39	Woqooyi Galbeed	Rural	No Education	1	Not at all	Less than once a week	2	Highest	2	2	2	2	No	Respondent and Husband Jointly	321	Male	54	MCH/HC	No	No	Poor	1.1321297	Rich	Not Worked	Not a big problem	Male	20–59 months	Health facility	Jointly/Other	NO
116	3.835092363966245	30 - 34	Woqooyi Galbeed	Urban	Higher	2	Not at all	At least once a week	2	Highest	2	2	2	2	No	Respondent and Husband Jointly	322	Female	31	Private Hospital/Clinic	No	Yes	Good	3.8350923	Rich	Not Worked	Not a big problem	Female	20–59 months	Health facility	Jointly/Other	NO
116	3.835092363966245	25 - 29	Woqooyi Galbeed	Urban	No Education	2	Not at all	At least once a week	2	Highest	2	2	2	2	No	Respondent and Husband Jointly	322	Female	43	Private Hospital/Clinic	No	Yes	Good	3.8350923	Rich	Not Worked	Not a big problem	Female	20–59 months	Health facility	Jointly/Other	NO
116	3.835092363966245	25 - 29	Woqooyi Galbeed	Urban	Primary	2	Not at all	At least once a week	1	Highest	2	2	2	2	No	Respondent	322	Male	43	Private Hospital/Clinic	No	Yes	Good	3.8350923	Rich	Not Worked	Not a big problem	Female	20–59 months	Health facility	Mother Alone	YES
175	3.835092363966245	20 - 24	Woqooyi Galbeed	Urban	Secondary	1	Not at all	At least once a week	1	Highest	1	1	1	1	No	Respondent and Husband Jointly	322	Female	5	Primary Health Unit (PHU)	No	No	Poor	3.8350923	Rich	Not Worked	Big problem	Male		Health facility	Jointly/Other	YES
175	3.835092363966245	35 - 39	Woqooyi Galbeed	Urban	Primary	2	Not at all	At least once a week	2	Highest	1	1	1	1	No	Respondent	322	Male	55	Private Hospital/Clinic	No	No	Poor	3.8350923	Rich	Not Worked	Big problem	Female	20–59 months	Health facility	Mother Alone	NO
175	1.132129642624449	40 - 44	Woqooyi Galbeed	Rural	No Education	1	Not at all	Not at all	2	Highest	1	1	1	2	No	Husband	321	Female	43	Private Hospital/Clinic	No	Yes	Good	1.1321297	Rich	Not Worked	Big problem	Male	20–59 months	Health facility	Husband Only	NO
175	1.132129642624449	20 - 24	Woqooyi Galbeed	Rural	Secondary	1	Not at all	At least once a week	1	Highest	2	2	2	2	No	Respondent and Husband Jointly	321	Female	27	Private Hospital/Clinic	No	No	Poor	1.1321297	Rich	Not Worked	Not a big problem	Male	20–59 months	Health facility	Jointly/Other	YES
261	1.132129642624449	30 - 34	Woqooyi Galbeed	Rural	No Education	2	Not at all	At least once a week	2	Highest	2	2	2	2	No	Husband	321	Female	24	MCH/HC	No	No	Poor	1.1321297	Rich	Not Worked	Not a big problem	Female	20–59 months	Health facility	Husband Only	NO
261	1.132129642624449	25 - 29	Woqooyi Galbeed	Rural	No Education	1	Not at all	At least once a week	2	Highest	2	1	1	2	No	Respondent	321	Female	26	Private Hospital/Clinic	No	No	Poor	1.1321297	Rich	Not Worked	Big problem	Male	20–59 months	Health facility	Mother Alone	NO
261	1.132129642624449	40 - 44	Woqooyi Galbeed	Rural	Primary	2	Not at all	Not at all	1	Highest	2	2	2	2	No	Husband	321	Male	51	Private Hospital/Clinic	No	No	Poor	1.1321297	Rich	Not Worked	Not a big problem	Female	20–59 months	Health facility	Husband Only	YES
261	1.132129642624449	20 - 24	Woqooyi Galbeed	Rural	No Education	1	Not at all	At least once a week	2	Highest	2	2	2	2	No	Respondent	321	Female	36	Private Hospital/Clinic	No	No	Poor	1.1321297	Rich	Not Worked	Not a big problem	Male	20–59 months	Health facility	Mother Alone	NO
261	1.132129642624449	25 - 29	Woqooyi Galbeed	Rural	Primary	1	Not at all	Not at all	2	Highest	1	1	1	1	No	Respondent and Husband Jointly	321	Female	48	Private Hospital/Clinic	No	No	Poor	1.1321297	Rich	Not Worked	Big problem	Male	20–59 months	Health facility	Jointly/Other	NO
261	1.132129642624449	30 - 34	Woqooyi Galbeed	Rural	Secondary	1	At least once a week	At least once a week	1	Highest	1	1	1	1	No	Respondent and Husband Jointly	321	Male	33	Government Hospital	No	No	Poor	1.1321297	Rich	Not Worked	Big problem	Male	20–59 months	Health facility	Jointly/Other	YES
261	1.132129642624449	30 - 34	Woqooyi Galbeed	Rural	No Education	1	Not at all	Not at all	1	Highest	2	2	1	2	No	Respondent	321	Male	40	Private Hospital/Clinic	No	No	Poor	1.1321297	Rich	Not Worked	Big problem	Male	20–59 months	Health facility	Mother Alone	YES
261	1.132129642624449	35 - 39	Woqooyi Galbeed	Rural	No Education	2	At least once a week	At least once a week	2	Fourth	2	1	2	1	No	Respondent	321	Male	55	Private Hospital/Clinic	No	No	Poor	1.1321297	Rich	Not Worked	Big problem	Female	20–59 months	Health facility	Mother Alone	NO
349	1.132129642624449	25 - 29	Woqooyi Galbeed	Rural	Secondary	2	Not at all	At least once a week	2	Highest	2	2	2	1	No	Respondent	321	Female	52	Government Hospital	No	No	Poor	1.1321297	Rich	Not Worked	Not a big problem	Female	20–59 months	Health facility	Mother Alone	NO
349	1.132129642624449	25 - 29	Woqooyi Galbeed	Rural	Secondary	2	Not at all	At least once a week	2	Highest	2	2	2	1	No	Respondent	321	Female	42	Government Hospital	No	No	Poor	1.1321297	Rich	Not Worked	Not a big problem	Female	20–59 months	Health facility	Mother Alone	NO
349	1.132129642624449	25 - 29	Woqooyi Galbeed	Rural	Secondary	2	Not at all	At least once a week	2	Highest	2	2	2	1	No	Respondent	321	Female	31	Government Hospital	No	No	Poor	1.1321297	Rich	Not Worked	Not a big problem	Female	20–59 months	Health facility	Mother Alone	NO
349	1.132129642624449	35 - 39	Woqooyi Galbeed	Rural	No Education	2	Not at all	At least once a week	2	Highest	2	2	2	2	No	Respondent	321	Female	67	MCH/HC	No	No	Poor	1.1321297	Rich	Not Worked	Not a big problem	Female		Health facility	Mother Alone	NO
349	1.132129642624449	20 - 24	Woqooyi Galbeed	Rural	Primary	1	Not at all	At least once a week	1	Middle	2	2	2	1	No	Respondent and Husband Jointly	321	Male	10	Private Hospital/Clinic	No	No	Poor	1.1321297	Middle	Not Worked	Not a big problem	Male		Health facility	Jointly/Other	YES
349	1.132129642624449	40 - 44	Woqooyi Galbeed	Rural	No Education	1	Not at all	At least once a week	2	Fourth	1	1	2	2	No	Respondent	321	Male	55	MCH/HC	No	No	Poor	1.1321297	Rich	Not Worked	Big problem	Male	20–59 months	Health facility	Mother Alone	NO
349	1.132129642624449	35 - 39	Woqooyi Galbeed	Rural	No Education	2	Not at all	Not at all	2	Middle	1	1	1	2	Yes	Respondent	321	Male	67	Government Hospital	No	No	Poor	1.1321297	Middle	Worked	Big problem	Female		Health facility	Mother Alone	NO
349	1.132129642624449	35 - 39	Woqooyi Galbeed	Rural	No Education	2	Not at all	Not at all	2	Middle	1	1	1	2	Yes	Respondent	321	Male	19	Her home	No	No	Poor	1.1321297	Middle	Worked	Big problem	Female	16–19 months	Home and other	Mother Alone	NO
349	1.132129642624449	20 - 24	Woqooyi Galbeed	Rural	Primary	2	Not at all	Not at all	2	Middle	1	1	1	2	No	Respondent	321	Female	67	Government Hospital	No	Yes	Good	1.1321297	Middle	Not Worked	Big problem	Female		Health facility	Mother Alone	NO
349	1.132129642624449	20 - 24	Woqooyi Galbeed	Rural	Primary	2	Not at all	Not at all	2	Middle	1	1	1	2	No	Respondent	321	Male	43	Her home	No	Yes	Good	1.1321297	Middle	Not Worked	Big problem	Female	20–59 months	Home and other	Mother Alone	NO
349	1.132129642624449	30 - 34	Woqooyi Galbeed	Rural	Secondary	1	Not at all	At least once a week	1	Highest	2	2	2	2	No	Husband	321	Female	65	Private Hospital/Clinic	No	Yes	Good	1.1321297	Rich	Not Worked	Not a big problem	Male		Health facility	Husband Only	YES
349	1.132129642624449	25 - 29	Woqooyi Galbeed	Rural	No Education	1	Not at all	Not at all	2	Fourth	2	1	2	2	No	Husband	321	Male	67	Her home	No	No	Poor	1.1321297	Rich	Not Worked	Big problem	Male		Home and other	Husband Only	NO
349	1.132129642624449	15 - 19	Woqooyi Galbeed	Rural	No Education	1	Not at all	At least once a week	2	Highest	2	2	1	2	No	Respondent and Husband Jointly	321	Male	5	Government Hospital	No	No	Poor	1.1321297	Rich	Not Worked	Big problem	Male		Health facility	Jointly/Other	NO
349	1.132129642624449	30 - 34	Woqooyi Galbeed	Rural	No Education	2	Not at all	At least once a week	1	Highest	2	2	1	2	No	Respondent and Husband Jointly	321	Male	36	Primary Health Unit (PHU)	No	No	Poor	1.1321297	Rich	Not Worked	Big problem	Female	20–59 months	Health facility	Jointly/Other	YES
349	1.132129642624449	35 - 39	Woqooyi Galbeed	Rural	No Education	2	Not at all	Not at all	2	Highest	2	1	1	1	No	Respondent and Husband Jointly	321	Male	55	Private Hospital/Clinic	No	Yes	Good	1.1321297	Rich	Not Worked	Big problem	Female	20–59 months	Health facility	Jointly/Other	NO
349	1.132129642624449	35 - 39	Woqooyi Galbeed	Rural	No Education	2	Not at all	Not at all	2	Highest	2	1	1	1	No	Respondent and Husband Jointly	321	Female	39	Private Hospital/Clinic	No	Yes	Good	1.1321297	Rich	Not Worked	Big problem	Female	20–59 months	Health facility	Jointly/Other	NO
349	1.132129642624449	20 - 24	Woqooyi Galbeed	Rural	Secondary	2	Not at all	Not at all	1	Highest	2	2	1	2	No	Other	321	Female	29	Government Hospital	No	Yes	Good	1.1321297	Rich	Not Worked	Big problem	Female	20–59 months	Health facility	Jointly/Other	YES
349	1.132129642624449	30 - 34	Woqooyi Galbeed	Rural	No Education	1	Not at all	At least once a week	2	Fourth	2	1	1	2	No	Respondent and Husband Jointly	321	Male	50	Private Hospital/Clinic	No	No	Poor	1.1321297	Rich	Not Worked	Big problem	Male	20–59 months	Health facility	Jointly/Other	NO
349	1.132129642624449	30 - 34	Woqooyi Galbeed	Rural	No Education	1	Not at all	At least once a week	2	Fourth	2	1	1	2	No	Respondent and Husband Jointly	321	Female	25	MCH/HC	No	No	Poor	1.1321297	Rich	Not Worked	Big problem	Male	20–59 months	Health facility	Jointly/Other	NO
490	1.132129642624449	35 - 39	Woqooyi Galbeed	Rural	No Education	2	At least once a week	At least once a week	2	Highest	2	1	2	2	No	Respondent and Husband Jointly	321	Female	58	MCH/HC	No	No	Poor	1.1321297	Rich	Not Worked	Big problem	Female	20–59 months	Health facility	Jointly/Other	NO
490	1.132129642624449	35 - 39	Woqooyi Galbeed	Rural	No Education	1	Not at all	At least once a week	2	Fourth	1	2	1	2	No	Respondent and Husband Jointly	321	Female	48	MCH/HC	No	No	Poor	1.1321297	Rich	Not Worked	Big problem	Male	20–59 months	Health facility	Jointly/Other	NO
490	1.132129642624449	30 - 34	Woqooyi Galbeed	Rural	Primary	2	Not at all	At least once a week	1	Highest	1	1	2	1	No	Respondent and Husband Jointly	321	Female	52	MCH/HC	No	No	Poor	1.1321297	Rich	Not Worked	Big problem	Female	20–59 months	Health facility	Jointly/Other	YES
490	1.132129642624449	25 - 29	Woqooyi Galbeed	Rural	No Education	1	Not at all	Not at all	2	Middle	2	2	2	2	No	Husband	321	Female	37	Government Hospital	No	No	Poor	1.1321297	Middle	Not Worked	Not a big problem	Male	20–59 months	Health facility	Husband Only	NO
490	1.132129642624449	25 - 29	Woqooyi Galbeed	Rural	No Education	1	Not at all	Not at all	2	Middle	2	2	2	2	No	Husband	321	Female	18	MCH/HC	No	No	Poor	1.1321297	Middle	Not Worked	Not a big problem	Male	16–19 months	Health facility	Husband Only	NO
490	1.132129642624449	35 - 39	Woqooyi Galbeed	Rural	No Education	1	Not at all	At least once a week	1	Highest	2	2	2	2	No	Respondent and Husband Jointly	321	Male	36	Primary Health Unit (PHU)	No	Yes	Good	1.1321297	Rich	Not Worked	Not a big problem	Male	20–59 months	Health facility	Jointly/Other	YES
490	1.132129642624449	25 - 29	Woqooyi Galbeed	Rural	Secondary	2	Not at all	At least once a week	1	Highest	2	2	2	2	No	Respondent and Husband Jointly	321	Female	62	Primary Health Unit (PHU)	No	No	Poor	1.1321297	Rich	Not Worked	Not a big problem	Female		Health facility	Jointly/Other	YES
490	1.132129642624449	20 - 24	Woqooyi Galbeed	Rural	Primary	2	Less than once a week	At least once a week	2	Highest	1	1	1	1	No	Respondent and Husband Jointly	321	Male	22	Her home	No	No	Poor	1.1321297	Rich	Not Worked	Big problem	Female	20–59 months	Home and other	Jointly/Other	NO
490	1.132129642624449	25 - 29	Woqooyi Galbeed	Rural	Higher	2	Not at all	At least once a week	1	Highest	1	1	1	2	No	Respondent and Husband Jointly	321	Male	45	Private Hospital/Clinic	No	No	Poor	1.1321297	Rich	Not Worked	Big problem	Female	20–59 months	Health facility	Jointly/Other	YES
490	1.132129642624449	25 - 29	Woqooyi Galbeed	Rural	No Education	2	Not at all	Not at all	2	Fourth	2	2	2	2	No	Respondent	321	Male	61	MCH/HC	No	No	Poor	1.1321297	Rich	Not Worked	Not a big problem	Female		Health facility	Mother Alone	NO
490	1.132129642624449	25 - 29	Woqooyi Galbeed	Rural	Primary	1	Not at all	Not at all	1	Highest	1	1	1	1	No	Respondent and Husband Jointly	321	Male	49	Private Hospital/Clinic	No	No	Poor	1.1321297	Rich	Not Worked	Big problem	Male	20–59 months	Health facility	Jointly/Other	YES
490	1.132129642624449	30 - 34	Woqooyi Galbeed	Rural	Primary	1	Not at all	Not at all	2	Highest	1	1	1	1	No	Husband	321	Male	42	MCH/HC	No	No	Poor	1.1321297	Rich	Not Worked	Big problem	Male	20–59 months	Health facility	Husband Only	NO
490	1.132129642624449	20 - 24	Woqooyi Galbeed	Rural	No Education	1	Not at all	Not at all	1	Highest	2	2	2	2	No	Husband	321	Male	24	Private Hospital/Clinic	No	No	Poor	1.1321297	Rich	Not Worked	Not a big problem	Male	20–59 months	Health facility	Husband Only	YES
490	1.132129642624449	25 - 29	Woqooyi Galbeed	Rural	No Education	1	Not at all	At least once a week	2	Highest	2	2	2	2	No	Husband	321	Female	25	Private Hospital/Clinic	No	No	Poor	1.1321297	Rich	Not Worked	Not a big problem	Male	20–59 months	Health facility	Husband Only	NO
490	3.835092363966245	25 - 29	Woqooyi Galbeed	Urban	No Education	1	Not at all	At least once a week	2	Highest	2	2	2	2	No	Respondent	322	Male	55	Government Hospital	No	No	Poor	3.8350923	Rich	Not Worked	Not a big problem	Male	20–59 months	Health facility	Mother Alone	NO
490	3.835092363966245	25 - 29	Woqooyi Galbeed	Urban	No Education	1	Not at all	At least once a week	2	Highest	2	2	2	2	No	Respondent	322	Male	25	Government Hospital	No	No	Poor	3.8350923	Rich	Not Worked	Not a big problem	Male	20–59 months	Health facility	Mother Alone	NO
607	1.132129642624449	25 - 29	Woqooyi Galbeed	Rural	No Education	1	Not at all	At least once a week	2	Highest	2	2	2	2	No	Respondent and Husband Jointly	321	Male	62	Private Hospital/Clinic	No	No	Poor	1.1321297	Rich	Not Worked	Not a big problem	Male		Health facility	Jointly/Other	NO
607	1.132129642624449	20 - 24	Woqooyi Galbeed	Rural	Higher	1	At least once a week	At least once a week	1	Highest	2	2	2	2	No	Husband	321	Male	41	Government Hospital	No	No	Poor	1.1321297	Rich	Not Worked	Not a big problem	Male	20–59 months	Health facility	Husband Only	YES
607	1.132129642624449	20 - 24	Woqooyi Galbeed	Rural	Higher	1	At least once a week	At least once a week	1	Highest	2	2	2	2	No	Husband	321	Male	29	MCH/HC	No	No	Poor	1.1321297	Rich	Not Worked	Not a big problem	Male	20–59 months	Health facility	Husband Only	YES
607	1.132129642624449	25 - 29	Woqooyi Galbeed	Rural	Secondary	1	Not at all	Not at all	1	Highest	2	2	2	2	No	Respondent and Husband Jointly	321	Male	55	Primary Health Unit (PHU)	No	No	Poor	1.1321297	Rich	Not Worked	Not a big problem	Male	20–59 months	Health facility	Jointly/Other	YES
607	1.132129642624449	30 - 34	Woqooyi Galbeed	Rural	Primary	2	Not at all	At least once a week	2	Highest	2	2	2	2	No	Respondent and Husband Jointly	321	Female	53	Private Hospital/Clinic	No	No	Poor	1.1321297	Rich	Not Worked	Not a big problem	Female	20–59 months	Health facility	Jointly/Other	NO
607	1.132129642624449	40 - 44	Woqooyi Galbeed	Rural	No Education	1	Not at all	At least once a week	2	Highest	1	1	2	2	No	Respondent and Husband Jointly	321	Female	61	Private Hospital/Clinic	Yes	No	Poor	1.1321297	Rich	Not Worked	Big problem	Male		Health facility	Jointly/Other	NO
607	1.132129642624449	30 - 34	Woqooyi Galbeed	Rural	No Education	2	Not at all	Less than once a week	2	Fourth	1	1	1	2	No	Respondent	321	Female	42	Her home	No	No	Poor	1.1321297	Rich	Not Worked	Big problem	Female	20–59 months	Home and other	Mother Alone	NO
607	1.132129642624449	30 - 34	Woqooyi Galbeed	Rural	No Education	1	Not at all	Not at all	2	Fourth	1	1	1	1	No	Respondent	321	Male	36	Private Hospital/Clinic	No	No	Poor	1.1321297	Rich	Not Worked	Big problem	Male	20–59 months	Health facility	Mother Alone	NO
607	1.132129642624449	30 - 34	Woqooyi Galbeed	Rural	No Education	1	Not at all	At least once a week	2	Highest	1	1	1	1	No	Husband	321	Male	67	Her home	No	No	Poor	1.1321297	Rich	Not Worked	Big problem	Male		Home and other	Husband Only	NO
607	1.132129642624449	35 - 39	Woqooyi Galbeed	Rural	No Education	1	At least once a week	At least once a week	1	Highest	1	1	1	1	No	Respondent and Husband Jointly	321	Female	25	Private Hospital/Clinic	No	No	Poor	1.1321297	Rich	Not Worked	Big problem	Male	20–59 months	Health facility	Jointly/Other	YES
607	1.132129642624449	25 - 29	Woqooyi Galbeed	Rural	Secondary	1	Not at all	At least once a week	2	Highest	2	1	2	2	No	Respondent and Husband Jointly	321	Male	43	Government Hospital	No	No	Poor	1.1321297	Rich	Not Worked	Big problem	Male	20–59 months	Health facility	Jointly/Other	NO
607	1.132129642624449	25 - 29	Woqooyi Galbeed	Rural	No Education	1	Not at all	At least once a week	2	Highest	2	2	2	2	No	Respondent	321	Male	43	Private Hospital/Clinic	No	No	Poor	1.1321297	Rich	Not Worked	Not a big problem	Male	20–59 months	Health facility	Mother Alone	NO
756	1.132129642624449	20 - 24	Woqooyi Galbeed	Rural	No Education	1	Not at all	Not at all	2	Fourth	2	2	2	2	No	Respondent and Husband Jointly	321	Male	67	MCH/HC	Yes	Yes	Good	1.1321297	Rich	Not Worked	Not a big problem	Male		Health facility	Jointly/Other	NO
756	1.132129642624449	30 - 34	Woqooyi Galbeed	Rural	No Education	1	Not at all	Less than once a week	2	Fourth	1	1	1	2	No	Respondent	321	Male	51	MCH/HC	No	No	Poor	1.1321297	Rich	Not Worked	Big problem	Male	20–59 months	Health facility	Mother Alone	NO
756	1.132129642624449	30 - 34	Woqooyi Galbeed	Rural	No Education	1	Not at all	Less than once a week	2	Fourth	1	1	1	2	No	Respondent	321	Male	51	Private Hospital/Clinic	Yes	No	Poor	1.1321297	Rich	Not Worked	Big problem	Male	20–59 months	Health facility	Mother Alone	NO
756	1.132129642624449	20 - 24	Woqooyi Galbeed	Rural	Secondary	1	Not at all	Not at all	2	Fourth	2	2	2	1	No	Respondent and Husband Jointly	321	Male	2	Private Hospital/Clinic	No	No	Poor	1.1321297	Rich	Not Worked	Not a big problem	Male		Health facility	Jointly/Other	NO
756	1.132129642624449	25 - 29	Woqooyi Galbeed	Rural	Secondary	1	Not at all	At least once a week	1	Highest	2	2	2	2	No	Respondent and Husband Jointly	321	Male	7	Private Hospital/Clinic	No	No	Poor	1.1321297	Rich	Not Worked	Not a big problem	Male		Health facility	Jointly/Other	YES
756	1.132129642624449	25 - 29	Woqooyi Galbeed	Rural	No Education	1	Not at all	Not at all	2	Middle	2	1	1	1	No	Respondent and Husband Jointly	321	Male	29	Government Hospital	No	Yes	Good	1.1321297	Middle	Not Worked	Big problem	Male	20–59 months	Health facility	Jointly/Other	NO
756	1.132129642624449	20 - 24	Woqooyi Galbeed	Rural	Primary	1	Not at all	At least once a week	2	Highest	2	2	1	1	No	Respondent and Husband Jointly	321	Female	3	Private Hospital/Clinic	Yes	No	Poor	1.1321297	Rich	Not Worked	Big problem	Male		Health facility	Jointly/Other	NO
756	1.132129642624449	35 - 39	Woqooyi Galbeed	Rural	No Education	1	Not at all	At least once a week	2	Highest	2	2	2	2	No	Respondent and Husband Jointly	321	Female	1	Private Hospital/Clinic	No	No	Poor	1.1321297	Rich	Not Worked	Not a big problem	Male		Health facility	Jointly/Other	NO
876	1.132129642624449	35 - 39	Woqooyi Galbeed	Rural	No Education	1	Not at all	Not at all	2	Fourth	2	2	2	2	No	Husband	321	Male	58	Her home	No	No	Poor	1.1321297	Rich	Not Worked	Not a big problem	Male	20–59 months	Home and other	Husband Only	NO
876	1.132129642624449	30 - 34	Woqooyi Galbeed	Rural	No Education	1	Not at all	Not at all	2	Fourth	2	2	2	1	No	Respondent and Husband Jointly	321	Female	67	Her home	No	No	Poor	1.1321297	Rich	Not Worked	Not a big problem	Male		Home and other	Jointly/Other	NO
876	1.132129642624449	25 - 29	Woqooyi Galbeed	Rural	No Education	1	At least once a week	At least once a week	2	Fourth	2	2	2	2	No	Husband	321	Female	62	Private Hospital/Clinic	No	Yes	Good	1.1321297	Rich	Not Worked	Not a big problem	Male		Health facility	Husband Only	NO
876	1.132129642624449	25 - 29	Woqooyi Galbeed	Rural	Primary	1	Not at all	Not at all	2	Middle	2	2	2	2	No	Respondent	321	Male	43	Her home	Don't Know	No	Poor	1.1321297	Middle	Not Worked	Not a big problem	Male	20–59 months	Home and other	Mother Alone	NO
876	1.132129642624449	25 - 29	Woqooyi Galbeed	Rural	Primary	1	Not at all	Not at all	2	Middle	2	2	2	2	No	Respondent	321	Female	67	Her home	No	No	Poor	1.1321297	Middle	Not Worked	Not a big problem	Male		Home and other	Mother Alone	NO
876	1.132129642624449	30 - 34	Woqooyi Galbeed	Rural	No Education	1	At least once a week	At least once a week	2	Highest	1	1	1	1	No	Respondent and Husband Jointly	321	Female	59	MCH/HC	No	No	Poor	1.1321297	Rich	Not Worked	Big problem	Male	20–59 months	Health facility	Jointly/Other	NO
876	1.132129642624449	30 - 34	Woqooyi Galbeed	Rural	No Education	1	At least once a week	At least once a week	2	Highest	1	1	1	1	No	Respondent and Husband Jointly	321	Male	43	MCH/HC	No	No	Poor	1.1321297	Rich	Not Worked	Big problem	Male	20–59 months	Health facility	Jointly/Other	NO
876	1.132129642624449	30 - 34	Woqooyi Galbeed	Rural	No Education	1	At least once a week	At least once a week	2	Highest	1	1	1	1	No	Respondent and Husband Jointly	321	Male	24	MCH/HC	No	No	Poor	1.1321297	Rich	Not Worked	Big problem	Male	20–59 months	Health facility	Jointly/Other	NO
876	1.132129642624449	30 - 34	Woqooyi Galbeed	Rural	No Education	1	At least once a week	At least once a week	2	Highest	1	1	1	1	No	Respondent and Husband Jointly	321	Female	5	MCH/HC	No	No	Poor	1.1321297	Rich	Not Worked	Big problem	Male		Health facility	Jointly/Other	NO
876	1.132129642624449	35 - 39	Woqooyi Galbeed	Rural	No Education	1	At least once a week	Not at all	2	Fourth	1	1	1	1	No	Respondent and Husband Jointly	321	Male	43	Her home	No	No	Poor	1.1321297	Rich	Not Worked	Big problem	Male	20–59 months	Home and other	Jointly/Other	NO
876	1.132129642624449	15 - 19	Woqooyi Galbeed	Rural	No Education	1	Not at all	At least once a week	2	Fourth	1	1	1	1	No	Respondent and Husband Jointly	321	Female	54	MCH/HC	No	No	Poor	1.1321297	Rich	Not Worked	Big problem	Male	20–59 months	Health facility	Jointly/Other	NO
876	1.132129642624449	20 - 24	Woqooyi Galbeed	Rural	Primary	1	At least once a week	At least once a week	2	Highest	1	1	1	1	No	Respondent and Husband Jointly	321	Male	15	MCH/HC	No	No	Poor	1.1321297	Rich	Not Worked	Big problem	Male	12–15 months	Health facility	Jointly/Other	NO
876	1.132129642624449	15 - 19	Woqooyi Galbeed	Rural	Primary	1	Not at all	Not at all	2	Highest	2	2	2	2	No	Respondent and Husband Jointly	321	Female	0	MCH/HC	No	No	Poor	1.1321297	Rich	Not Worked	Not a big problem	Male		Health facility	Jointly/Other	NO
876	1.132129642624449	30 - 34	Woqooyi Galbeed	Rural	No Education	2	Not at all	Not at all	2	Fourth	2	2	2	2	No	Respondent	321	Female	53	Government Hospital	No	No	Poor	1.1321297	Rich	Not Worked	Not a big problem	Female	20–59 months	Health facility	Mother Alone	NO
876	1.132129642624449	45 - 49	Woqooyi Galbeed	Rural	No Education	1	Not at all	Not at all	2	Fourth	2	2	2	2	No	Husband	321	Male	53	Her home	No	No	Poor	1.1321297	Rich	Not Worked	Not a big problem	Male	20–59 months	Home and other	Husband Only	NO
876	1.132129642624449	20 - 24	Woqooyi Galbeed	Rural	No Education	2	Not at all	Not at all	1	Middle	2	2	2	2	No	Respondent and Husband Jointly	321	Female	43	MCH/HC	No	No	Poor	1.1321297	Middle	Not Worked	Not a big problem	Female	20–59 months	Health facility	Jointly/Other	YES
876	1.132129642624449	25 - 29	Woqooyi Galbeed	Rural	Secondary	2	Not at all	At least once a week	1	Highest	2	1	1	2	No	Respondent	321	Male	41	Private Hospital/Clinic	No	No	Poor	1.1321297	Rich	Not Worked	Big problem	Female	20–59 months	Health facility	Mother Alone	YES
432	1.132129642624449	25 - 29	Woqooyi Galbeed	Rural	No Education	1	Not at all	Not at all	2	Second	2	1	2	2	No	Respondent	321	Female	43	Her home	Yes	No	Poor	1.1321297	Poor	Not Worked	Big problem	Male	20–59 months	Home and other	Mother Alone	NO
432	1.132129642624449	35 - 39	Woqooyi Galbeed	Rural	No Education	1	At least once a week	Not at all	2	Second	2	1	1	2	No	Respondent and Husband Jointly	321	Male	55	Her home	No	No	Poor	1.1321297	Poor	Not Worked	Big problem	Male	20–59 months	Home and other	Jointly/Other	NO
432	1.132129642624449	35 - 39	Woqooyi Galbeed	Rural	No Education	1	Not at all	Not at all	2	Second	1	1	1	2	No	Respondent	321	Female	51	MCH/HC	No	No	Poor	1.1321297	Poor	Not Worked	Big problem	Male	20–59 months	Health facility	Mother Alone	NO
1	1.132129642624449	25 - 29	Woqooyi Galbeed	Rural	No Education	2	Not at all	Not at all	2	Second	1	1	1	1	No	Respondent and Husband Jointly	321	Male	64	MCH/HC	No	No	Poor	1.1321297	Poor	Not Worked	Big problem	Female		Health facility	Jointly/Other	NO
1	1.132129642624449	25 - 29	Woqooyi Galbeed	Rural	No Education	2	Not at all	Not at all	2	Second	1	1	1	1	No	Respondent and Husband Jointly	321	Male	41	Her home	No	No	Poor	1.1321297	Poor	Not Worked	Big problem	Female	20–59 months	Home and other	Jointly/Other	NO
1	1.132129642624449	25 - 29	Woqooyi Galbeed	Rural	No Education	2	Not at all	Not at all	2	Second	1	1	1	1	No	Respondent and Husband Jointly	321	Female	16	MCH/HC	No	Yes	Good	1.1321297	Poor	Not Worked	Big problem	Female	16–19 months	Health facility	Jointly/Other	NO
1	1.132129642624449	25 - 29	Woqooyi Galbeed	Rural	No Education	2	Not at all	Not at all	2	Second	1	1	1	1	No	Respondent and Husband Jointly	321	Female	1	MCH/HC	No	Yes	Good	1.1321297	Poor	Not Worked	Big problem	Female		Health facility	Jointly/Other	NO
2	1.132129642624449	20 - 24	Woqooyi Galbeed	Rural	No Education	1	Not at all	Not at all	2	Fourth	2	1	2	1	No	Respondent and Husband Jointly	321	Male	43	MCH/HC	No	No	Poor	1.1321297	Rich	Not Worked	Big problem	Male	20–59 months	Health facility	Jointly/Other	NO
2	1.132129642624449	15 - 19	Woqooyi Galbeed	Rural	Primary	1	Not at all	At least once a week	2	Highest	2	2	2	2	No	Respondent and Husband Jointly	321	Female	49	MCH/HC	No	No	Poor	1.1321297	Rich	Not Worked	Not a big problem	Male	20–59 months	Health facility	Jointly/Other	NO
2	1.132129642624449	15 - 19	Woqooyi Galbeed	Rural	Primary	1	Not at all	At least once a week	2	Highest	2	2	2	2	No	Respondent and Husband Jointly	321	Male	35	Her home	No	No	Poor	1.1321297	Rich	Not Worked	Not a big problem	Male	20–59 months	Home and other	Jointly/Other	NO
2	1.132129642624449	25 - 29	Woqooyi Galbeed	Rural	No Education	1	Not at all	Not at all	2	Fourth	2	1	1	1	No	Husband	321	Male	59	Her home	Yes	No	Poor	1.1321297	Rich	Not Worked	Big problem	Male	20–59 months	Home and other	Husband Only	NO
2	1.132129642624449	20 - 24	Woqooyi Galbeed	Rural	No Education	1	Not at all	Not at all	2	Fourth	1	2	1	2	No	Respondent and Husband Jointly	321	Male	12	MCH/HC	No	No	Poor	1.1321297	Rich	Not Worked	Big problem	Male	12–15 months	Health facility	Jointly/Other	NO
2	1.132129642624449	30 - 34	Woqooyi Galbeed	Rural	No Education	1	Not at all	Not at all	2	Highest	1	1	1	2	No	Respondent and Husband Jointly	321	Male	8	Government Hospital	Yes	No	Poor	1.1321297	Rich	Not Worked	Big problem	Male		Health facility	Jointly/Other	NO
2	1.132129642624449	25 - 29	Woqooyi Galbeed	Rural	No Education	1	Not at all	Not at all	2	Middle	2	2	2	2	No	Respondent and Husband Jointly	321	Male	44	MCH/HC	No	No	Poor	1.1321297	Middle	Not Worked	Not a big problem	Male	20–59 months	Health facility	Jointly/Other	NO
2	1.132129642624449	20 - 24	Woqooyi Galbeed	Rural	Primary	2	Not at all	Not at all	2	Fourth	2	2	2	2	No	Respondent and Husband Jointly	321	Female	61	MCH/HC	No	No	Poor	1.1321297	Rich	Not Worked	Not a big problem	Female		Health facility	Jointly/Other	NO
2	1.132129642624449	40 - 44	Woqooyi Galbeed	Rural	No Education	1	Not at all	Not at all	2	Middle	2	2	2	2	No	Respondent and Husband Jointly	321	Male	44	Her home	No	No	Poor	1.1321297	Middle	Not Worked	Not a big problem	Male	20–59 months	Home and other	Jointly/Other	NO
2	1.132129642624449	35 - 39	Woqooyi Galbeed	Rural	No Education	1	Not at all	Not at all	2	Fourth	2	2	2	2	No	Respondent and Husband Jointly	321	Male	68	Government Hospital	No	No	Poor	1.1321297	Rich	Not Worked	Not a big problem	Male		Health facility	Jointly/Other	NO
2	1.132129642624449	35 - 39	Woqooyi Galbeed	Rural	No Education	1	Not at all	Not at all	2	Fourth	2	2	2	2	No	Respondent and Husband Jointly	321	Female	55	Her home	No	No	Poor	1.1321297	Rich	Not Worked	Not a big problem	Male	20–59 months	Home and other	Jointly/Other	NO
2	1.132129642624449	35 - 39	Woqooyi Galbeed	Rural	No Education	1	Not at all	Not at all	2	Fourth	2	2	2	2	No	Respondent and Husband Jointly	321	Female	29	Her home	No	No	Poor	1.1321297	Rich	Not Worked	Not a big problem	Male	20–59 months	Home and other	Jointly/Other	NO
2	1.132129642624449	30 - 34	Woqooyi Galbeed	Rural	No Education	1	At least once a week	Not at all	2	Middle	2	2	2	2	No	Respondent	321	Female	27	Government Hospital	No	No	Poor	1.1321297	Middle	Not Worked	Not a big problem	Male	20–59 months	Health facility	Mother Alone	NO
2	1.132129642624449	30 - 34	Woqooyi Galbeed	Rural	No Education	1	Not at all	Not at all	2	Highest	2	2	2	2	No	Respondent and Husband Jointly	321	Male	44	Government Hospital	No	No	Poor	1.1321297	Rich	Not Worked	Not a big problem	Male	20–59 months	Health facility	Jointly/Other	NO
2	1.132129642624449	30 - 34	Woqooyi Galbeed	Rural	No Education	1	Not at all	Not at all	2	Highest	2	2	2	2	No	Respondent and Husband Jointly	321	Female	32	MCH/HC	No	No	Poor	1.1321297	Rich	Not Worked	Not a big problem	Male	20–59 months	Health facility	Jointly/Other	NO
2	1.132129642624449	30 - 34	Woqooyi Galbeed	Rural	No Education	1	Not at all	Not at all	2	Lowest	2	1	1	2	No	Respondent and Husband Jointly	321	Male	56	Her home	No	No	Poor	1.1321297	Poor	Not Worked	Big problem	Male	20–59 months	Home and other	Jointly/Other	NO
2	1.132129642624449	30 - 34	Woqooyi Galbeed	Rural	No Education	1	Not at all	Not at all	2	Middle	2	2	2	2	No	Husband	321	Female	60	Her home	No	No	Poor	1.1321297	Middle	Not Worked	Not a big problem	Male		Home and other	Husband Only	NO
116	.2729437621939533	35 - 39	Woqooyi Galbeed	Urban	Primary	2	Not at all	At least once a week	1	Middle	2	2	2	2	No	Respondent	332	Female	55	Private Hospital/Clinic	No	No	Poor	.27294376	Middle	Not Worked	Not a big problem	Female	20–59 months	Health facility	Mother Alone	YES
116	.2729437621939533	25 - 29	Woqooyi Galbeed	Urban	Higher	1	Not at all	At least once a week	1	Fourth	2	2	2	2	No	Husband	332	Male	5	Private Hospital/Clinic	No	No	Poor	.27294376	Rich	Not Worked	Not a big problem	Male		Health facility	Husband Only	YES
420	.2729437621939533	30 - 34	Woqooyi Galbeed	Urban	No Education	1	Not at all	Not at all	2	Lowest	1	1	1	1	No	Respondent	332	Male	66	Her home	No	No	Poor	.27294376	Poor	Not Worked	Big problem	Male		Home and other	Mother Alone	NO
420	.2729437621939533	30 - 34	Woqooyi Galbeed	Urban	No Education	1	Not at all	Not at all	2	Lowest	1	1	1	1	No	Respondent	332	Male	36	Her home	No	No	Poor	.27294376	Poor	Not Worked	Big problem	Male	20–59 months	Home and other	Mother Alone	NO
420	.2729437621939533	30 - 34	Woqooyi Galbeed	Urban	No Education	1	Not at all	Not at all	2	Lowest	1	1	1	1	No	Respondent	332	Male	0	Her home	No	No	Poor	.27294376	Poor	Not Worked	Big problem	Male		Home and other	Mother Alone	NO
420	.2729437621939533	20 - 24	Woqooyi Galbeed	Urban	No Education	1	Not at all	Not at all	2	Lowest	2	2	2	2	No	Respondent and Husband Jointly	332	Female	37	Her home	No	No	Poor	.27294376	Poor	Not Worked	Not a big problem	Male	20–59 months	Home and other	Jointly/Other	NO
420	.2729437621939533	20 - 24	Woqooyi Galbeed	Urban	No Education	1	Not at all	Not at all	2	Lowest	2	2	2	2	No	Respondent and Husband Jointly	332	Female	24	Her home	No	No	Poor	.27294376	Poor	Not Worked	Not a big problem	Male	20–59 months	Home and other	Jointly/Other	NO
420	.2729437621939533	20 - 24	Woqooyi Galbeed	Urban	No Education	1	Not at all	Not at all	2	Lowest	2	2	2	2	No	Respondent and Husband Jointly	332	Female	6	Her home	No	No	Poor	.27294376	Poor	Not Worked	Not a big problem	Male		Home and other	Jointly/Other	NO
420	.2729437621939533	35 - 39	Woqooyi Galbeed	Urban	No Education	2	Not at all	Not at all	2	Lowest	2	1	1	2	No	Husband	332	Female	29	Her home	No	No	Poor	.27294376	Poor	Not Worked	Big problem	Female	20–59 months	Home and other	Husband Only	NO
420	.2729437621939533	20 - 24	Woqooyi Galbeed	Urban	No Education	2	Not at all	Not at all	2	Lowest	1	1	1	1	No	Husband	332	Male	18	Government Hospital	No	No	Poor	.27294376	Poor	Not Worked	Big problem	Female	16–19 months	Health facility	Husband Only	NO
420	.2729437621939533	35 - 39	Woqooyi Galbeed	Urban	No Education	1	Not at all	Not at all	2	Lowest	1	1	1	1	No	Husband	332	Female	66	Her home	No	No	Poor	.27294376	Poor	Not Worked	Big problem	Male		Home and other	Husband Only	NO
420	.2729437621939533	35 - 39	Woqooyi Galbeed	Urban	No Education	1	Not at all	Not at all	2	Lowest	1	1	1	1	No	Husband	332	Female	54	Her home	No	No	Poor	.27294376	Poor	Not Worked	Big problem	Male	20–59 months	Home and other	Husband Only	NO
420	.2729437621939533	35 - 39	Woqooyi Galbeed	Urban	No Education	1	Not at all	Not at all	2	Lowest	1	1	1	1	No	Husband	332	Female	30	Her home	No	No	Poor	.27294376	Poor	Not Worked	Big problem	Male	20–59 months	Home and other	Husband Only	NO
420	.2729437621939533	35 - 39	Woqooyi Galbeed	Urban	No Education	1	Not at all	Not at all	2	Lowest	1	1	1	1	No	Husband	332	Male	0	Her home	No	No	Poor	.27294376	Poor	Not Worked	Big problem	Male		Home and other	Husband Only	NO
420	.2729437621939533	25 - 29	Woqooyi Galbeed	Urban	No Education	1	Not at all	Not at all	2	Lowest	2	1	1	2	No	Respondent	332	Male	64	Her home	No	No	Poor	.27294376	Poor	Not Worked	Big problem	Male		Home and other	Mother Alone	NO
420	.2729437621939533	25 - 29	Woqooyi Galbeed	Urban	No Education	1	Not at all	Not at all	2	Lowest	2	1	1	2	No	Respondent	332	Male	27	Her home	No	No	Poor	.27294376	Poor	Not Worked	Big problem	Male	20–59 months	Home and other	Mother Alone	NO
420	.2729437621939533	25 - 29	Woqooyi Galbeed	Urban	No Education	1	Not at all	Not at all	2	Lowest	2	1	1	2	No	Respondent	332	Female	0	Her home	No	No	Poor	.27294376	Poor	Not Worked	Big problem	Male		Home and other	Mother Alone	NO
420	.2729437621939533	25 - 29	Woqooyi Galbeed	Urban	No Education	1	Not at all	Not at all	2	Lowest	1	1	1	1	No	Respondent	332	Female	52	Her home	No	No	Poor	.27294376	Poor	Not Worked	Big problem	Male	20–59 months	Home and other	Mother Alone	NO
420	.2729437621939533	30 - 34	Woqooyi Galbeed	Urban	No Education	1	Not at all	Not at all	2	Lowest	2	1	1	1	No	Respondent	332	Female	56	Her home	No	No	Poor	.27294376	Poor	Not Worked	Big problem	Male	20–59 months	Home and other	Mother Alone	NO
420	.2729437621939533	30 - 34	Woqooyi Galbeed	Urban	No Education	1	Not at all	Not at all	2	Lowest	2	1	1	1	No	Respondent	332	Female	40	Her home	No	No	Poor	.27294376	Poor	Not Worked	Big problem	Male	20–59 months	Home and other	Mother Alone	NO
420	.2729437621939533	25 - 29	Woqooyi Galbeed	Urban	No Education	2	Not at all	Not at all	2	Lowest	2	1	1	1	No	Husband	332	Female	54	Her home	No	No	Poor	.27294376	Poor	Not Worked	Big problem	Female	20–59 months	Home and other	Husband Only	NO
420	.2729437621939533	25 - 29	Woqooyi Galbeed	Urban	No Education	2	Not at all	Not at all	2	Lowest	2	1	1	2	No	Husband	332	Female	54	Her home	No	No	Poor	.27294376	Poor	Not Worked	Big problem	Female	20–59 months	Home and other	Husband Only	NO
420	.2729437621939533	25 - 29	Woqooyi Galbeed	Urban	No Education	2	Not at all	Not at all	2	Lowest	2	1	1	2	No	Husband	332	Male	30	Her home	No	No	Poor	.27294376	Poor	Not Worked	Big problem	Female	20–59 months	Home and other	Husband Only	NO
420	.2729437621939533	25 - 29	Woqooyi Galbeed	Urban	No Education	2	Not at all	Not at all	2	Lowest	2	1	1	2	No	Husband	332	Male	6	Her home	No	No	Poor	.27294376	Poor	Not Worked	Big problem	Female		Home and other	Husband Only	NO
420	.2729437621939533	25 - 29	Woqooyi Galbeed	Urban	No Education	1	Not at all	Not at all	2	Lowest	2	1	1	1	No	Husband	332	Male	54	Her home	No	No	Poor	.27294376	Poor	Not Worked	Big problem	Male	20–59 months	Home and other	Husband Only	NO
420	.2729437621939533	25 - 29	Woqooyi Galbeed	Urban	No Education	1	Not at all	Not at all	2	Lowest	2	1	1	1	No	Husband	332	Female	42	Her home	No	No	Poor	.27294376	Poor	Not Worked	Big problem	Male	20–59 months	Home and other	Husband Only	NO
420	.2729437621939533	25 - 29	Woqooyi Galbeed	Urban	No Education	1	Not at all	Not at all	2	Lowest	2	2	2	2	No	Respondent and Husband Jointly	332	Male	66	Her home	No	No	Poor	.27294376	Poor	Not Worked	Not a big problem	Male		Home and other	Jointly/Other	NO
420	.2729437621939533	25 - 29	Woqooyi Galbeed	Urban	No Education	1	Not at all	Not at all	2	Lowest	2	2	2	2	No	Respondent and Husband Jointly	332	Female	30	Her home	No	No	Poor	.27294376	Poor	Not Worked	Not a big problem	Male	20–59 months	Home and other	Jointly/Other	NO
420	.2729437621939533	25 - 29	Woqooyi Galbeed	Urban	No Education	1	Not at all	Not at all	2	Lowest	2	2	2	2	No	Respondent and Husband Jointly	332	Female	3	Her home	No	No	Poor	.27294376	Poor	Not Worked	Not a big problem	Male		Home and other	Jointly/Other	NO
421	.2729437621939533	25 - 29	Woqooyi Galbeed	Urban	No Education	1	Not at all	Not at all	2	Lowest	2	1	2	1	No	Husband	332	Female	66	Her home	Yes	No	Poor	.27294376	Poor	Not Worked	Big problem	Male		Home and other	Husband Only	NO
421	.2729437621939533	25 - 29	Woqooyi Galbeed	Urban	No Education	1	Not at all	Not at all	2	Lowest	2	1	2	1	No	Husband	332	Female	3	Her home	No	No	Poor	.27294376	Poor	Not Worked	Big problem	Male		Home and other	Husband Only	NO
421	.2729437621939533	25 - 29	Woqooyi Galbeed	Urban	No Education	1	Not at all	Not at all	2	Lowest	1	1	1	2	No	Respondent	332	Female	41	Her home	No	No	Poor	.27294376	Poor	Not Worked	Big problem	Male	20–59 months	Home and other	Mother Alone	NO
421	.2729437621939533	25 - 29	Woqooyi Galbeed	Urban	No Education	1	Not at all	Not at all	2	Lowest	1	1	1	2	No	Respondent	332	Male	25	Her home	No	No	Poor	.27294376	Poor	Not Worked	Big problem	Male	20–59 months	Home and other	Mother Alone	NO
421	.2729437621939533	45 - 49	Woqooyi Galbeed	Urban	No Education	1	Not at all	Not at all	2	Lowest	2	2	2	2	No	Respondent and Husband Jointly	332	Male	57	Her home	No	No	Poor	.27294376	Poor	Not Worked	Not a big problem	Male	20–59 months	Home and other	Jointly/Other	NO
421	.2729437621939533	25 - 29	Woqooyi Galbeed	Urban	No Education	1	Not at all	Not at all	2	Lowest	2	2	2	2	No	Respondent and Husband Jointly	332	Female	43	Her home	No	No	Poor	.27294376	Poor	Not Worked	Not a big problem	Male	20–59 months	Home and other	Jointly/Other	NO
421	.2729437621939533	25 - 29	Woqooyi Galbeed	Urban	No Education	1	Not at all	Not at all	2	Lowest	2	2	2	2	No	Respondent and Husband Jointly	332	Female	30	Her home	No	No	Poor	.27294376	Poor	Not Worked	Not a big problem	Male	20–59 months	Home and other	Jointly/Other	NO
421	.2729437621939533	30 - 34	Woqooyi Galbeed	Urban	No Education	1	Not at all	Not at all	2	Lowest	2	2	2	2	No	Respondent and Husband Jointly	332	Female	53	Her home	No	No	Poor	.27294376	Poor	Not Worked	Not a big problem	Male	20–59 months	Home and other	Jointly/Other	NO
421	.2729437621939533	30 - 34	Woqooyi Galbeed	Urban	No Education	1	Not at all	Not at all	2	Lowest	2	2	2	2	No	Respondent and Husband Jointly	332	Male	39	Her home	No	Don't Know	Poor	.27294376	Poor	Not Worked	Not a big problem	Male	20–59 months	Home and other	Jointly/Other	NO
421	.2729437621939533	30 - 34	Woqooyi Galbeed	Urban	No Education	1	Not at all	Not at all	2	Lowest	2	2	1	1	No	Husband	332	Female	54	Her home	No	No	Poor	.27294376	Poor	Not Worked	Big problem	Male	20–59 months	Home and other	Husband Only	NO
421	.2729437621939533	30 - 34	Woqooyi Galbeed	Urban	No Education	1	Not at all	Not at all	2	Lowest	2	2	1	1	No	Husband	332	Male	39	Her home	No	No	Poor	.27294376	Poor	Not Worked	Big problem	Male	20–59 months	Home and other	Husband Only	NO
421	.2729437621939533	30 - 34	Woqooyi Galbeed	Urban	No Education	1	Not at all	Not at all	2	Lowest	2	2	1	1	No	Husband	332	Female	13	Her home	No	No	Poor	.27294376	Poor	Not Worked	Big problem	Male	12–15 months	Home and other	Husband Only	NO
421	.2729437621939533	35 - 39	Woqooyi Galbeed	Urban	No Education	1	Not at all	Not at all	2	Lowest	1	1	1	1	No	Husband	332	Male	26	Her home	No	No	Poor	.27294376	Poor	Not Worked	Big problem	Male	20–59 months	Home and other	Husband Only	NO
421	.2729437621939533	35 - 39	Woqooyi Galbeed	Urban	No Education	1	Not at all	Not at all	2	Lowest	1	1	1	1	No	Husband	332	Female	8	Her home	No	No	Poor	.27294376	Poor	Not Worked	Big problem	Male		Home and other	Husband Only	NO
421	.2729437621939533	30 - 34	Woqooyi Galbeed	Urban	No Education	2	Not at all	Not at all	2	Lowest	2	1	1	2	No	Respondent	332	Female	61	Her home	No	No	Poor	.27294376	Poor	Not Worked	Big problem	Female		Home and other	Mother Alone	NO
421	.2729437621939533	30 - 34	Woqooyi Galbeed	Urban	No Education	2	Not at all	Not at all	2	Lowest	2	1	1	2	No	Respondent	332	Female	46	Her home	No	No	Poor	.27294376	Poor	Not Worked	Big problem	Female	20–59 months	Home and other	Mother Alone	NO
421	.2729437621939533	30 - 34	Woqooyi Galbeed	Urban	No Education	2	Not at all	Not at all	2	Lowest	2	1	1	2	No	Respondent	332	Female	17	Her home	No	No	Poor	.27294376	Poor	Not Worked	Big problem	Female	16–19 months	Home and other	Mother Alone	NO
421	.2729437621939533	25 - 29	Woqooyi Galbeed	Urban	No Education	2	Not at all	Not at all	2	Lowest	2	1	1	2	No	Husband	332	Male	30	Her home	No	No	Poor	.27294376	Poor	Not Worked	Big problem	Female	20–59 months	Home and other	Husband Only	NO
421	.2729437621939533	25 - 29	Woqooyi Galbeed	Urban	No Education	2	Not at all	Not at all	2	Lowest	2	1	1	2	No	Husband	332	Female	7	Her home	No	No	Poor	.27294376	Poor	Not Worked	Big problem	Female		Home and other	Husband Only	NO
421	.2729437621939533	30 - 34	Woqooyi Galbeed	Urban	No Education	1	Not at all	Not at all	2	Lowest	1	1	1	1	No	Respondent	332	Male	65	Her home	No	No	Poor	.27294376	Poor	Not Worked	Big problem	Male		Home and other	Mother Alone	NO
421	.2729437621939533	30 - 34	Woqooyi Galbeed	Urban	No Education	1	Not at all	Not at all	2	Lowest	1	1	1	1	No	Respondent	332	Male	34	Her home	No	No	Poor	.27294376	Poor	Not Worked	Big problem	Male	20–59 months	Home and other	Mother Alone	NO
421	.2729437621939533	30 - 34	Woqooyi Galbeed	Urban	No Education	1	Not at all	Not at all	2	Lowest	1	1	1	1	No	Respondent	332	Male	9	Her home	No	No	Poor	.27294376	Poor	Not Worked	Big problem	Male		Home and other	Mother Alone	NO
421	.2729437621939533	20 - 24	Woqooyi Galbeed	Urban	No Education	1	At least once a week	Not at all	2	Lowest	1	1	1	1	No	Husband	332	Female	51	MCH/HC	No	No	Poor	.27294376	Poor	Not Worked	Big problem	Male	20–59 months	Health facility	Husband Only	NO
421	.2729437621939533	20 - 24	Woqooyi Galbeed	Urban	No Education	1	At least once a week	Not at all	2	Lowest	1	1	1	1	No	Husband	332	Female	18	Her home	No	No	Poor	.27294376	Poor	Not Worked	Big problem	Male	16–19 months	Home and other	Husband Only	NO
421	.2729437621939533	20 - 24	Woqooyi Galbeed	Urban	No Education	1	At least once a week	Not at all	2	Lowest	1	1	1	1	No	Husband	332	Male	0	Her home	No	No	Poor	.27294376	Poor	Not Worked	Big problem	Male		Home and other	Husband Only	NO
421	.2729437621939533	25 - 29	Woqooyi Galbeed	Urban	No Education	2	Not at all	Not at all	2	Lowest	2	1	1	1	No	Husband	332	Male	65	Her home	No	No	Poor	.27294376	Poor	Not Worked	Big problem	Female		Home and other	Husband Only	NO
421	.2729437621939533	25 - 29	Woqooyi Galbeed	Urban	No Education	2	Not at all	Not at all	2	Lowest	2	1	1	1	No	Husband	332	Male	35	Her home	No	No	Poor	.27294376	Poor	Not Worked	Big problem	Female	20–59 months	Home and other	Husband Only	NO
421	.2729437621939533	25 - 29	Woqooyi Galbeed	Urban	No Education	2	Not at all	Not at all	2	Lowest	2	1	1	1	No	Husband	332	Male	16	Her home	No	No	Poor	.27294376	Poor	Not Worked	Big problem	Female	16–19 months	Home and other	Husband Only	NO
421	.2729437621939533	15 - 19	Woqooyi Galbeed	Urban	No Education	1	Not at all	Not at all	2	Lowest	1	1	1	1	No	Husband	332	Male	42	Her home	No	No	Poor	.27294376	Poor	Not Worked	Big problem	Male	20–59 months	Home and other	Husband Only	NO
421	.2729437621939533	15 - 19	Woqooyi Galbeed	Urban	No Education	1	Not at all	Not at all	2	Lowest	1	1	1	1	No	Husband	332	Male	8	Her home	No	No	Poor	.27294376	Poor	Not Worked	Big problem	Male		Home and other	Husband Only	NO
421	.2729437621939533	40 - 44	Woqooyi Galbeed	Urban	No Education	2	Not at all	Not at all	2	Lowest	1	1	1	1	No	Husband	332	Female	66	Her home	No	No	Poor	.27294376	Poor	Not Worked	Big problem	Female		Home and other	Husband Only	NO
421	.2729437621939533	25 - 29	Woqooyi Galbeed	Urban	No Education	1	Not at all	Not at all	2	Lowest	2	1	1	2	No	Husband	332	Male	66	Her home	No	No	Poor	.27294376	Poor	Not Worked	Big problem	Male		Home and other	Husband Only	NO
421	.2729437621939533	25 - 29	Woqooyi Galbeed	Urban	No Education	1	Not at all	Not at all	2	Lowest	2	1	1	2	No	Husband	332	Male	54	Her home	No	Don't Know	Poor	.27294376	Poor	Not Worked	Big problem	Male	20–59 months	Home and other	Husband Only	NO
421	.2729437621939533	25 - 29	Woqooyi Galbeed	Urban	No Education	1	Not at all	Not at all	2	Lowest	2	1	1	2	No	Husband	332	Male	30	Her home	No	No	Poor	.27294376	Poor	Not Worked	Big problem	Male	20–59 months	Home and other	Husband Only	NO
421	.2729437621939533	25 - 29	Woqooyi Galbeed	Urban	No Education	1	Not at all	Not at all	2	Lowest	2	1	1	2	No	Husband	332	Female	1	Her home	No	No	Poor	.27294376	Poor	Not Worked	Big problem	Male		Home and other	Husband Only	NO
421	.2729437621939533	35 - 39	Woqooyi Galbeed	Urban	No Education	1	Not at all	Not at all	2	Lowest	1	1	1	1	No	Husband	332	Male	54	Her home	No	No	Poor	.27294376	Poor	Not Worked	Big problem	Male	20–59 months	Home and other	Husband Only	NO
421	.2729437621939533	35 - 39	Woqooyi Galbeed	Urban	No Education	1	Not at all	Not at all	2	Lowest	1	1	1	1	No	Husband	332	Female	30	Her home	No	No	Poor	.27294376	Poor	Not Worked	Big problem	Male	20–59 months	Home and other	Husband Only	NO
421	.2729437621939533	35 - 39	Woqooyi Galbeed	Urban	No Education	1	Not at all	Not at all	2	Lowest	1	1	1	1	No	Husband	332	Male	1	Her home	No	No	Poor	.27294376	Poor	Not Worked	Big problem	Male		Home and other	Husband Only	NO
421	.2729437621939533	35 - 39	Woqooyi Galbeed	Urban	No Education	1	Not at all	Not at all	2	Lowest	1	1	1	1	No	Respondent and Husband Jointly	332	Female	2	Government Hospital	Yes	No	Poor	.27294376	Poor	Not Worked	Big problem	Male		Health facility	Jointly/Other	NO
497	.2729437621939533	45 - 49	Woqooyi Galbeed	Urban	No Education	2	Not at all	Not at all	2	Lowest	2	1	1	2	No	Husband	332	Female	41	Government Hospital	No	No	Poor	.27294376	Poor	Not Worked	Big problem	Female	20–59 months	Health facility	Husband Only	NO
497	.2729437621939533	45 - 49	Woqooyi Galbeed	Urban	No Education	2	Not at all	Not at all	2	Lowest	2	1	1	2	No	Husband	332	Female	5	Government Hospital	No	No	Poor	.27294376	Poor	Not Worked	Big problem	Female		Health facility	Husband Only	NO
497	.2729437621939533	30 - 34	Woqooyi Galbeed	Urban	No Education	1	Not at all	Not at all	2	Lowest	1	1	1	1	No	Respondent	332	Male	48	Her home	No	No	Poor	.27294376	Poor	Not Worked	Big problem	Male	20–59 months	Home and other	Mother Alone	NO
497	.2729437621939533	30 - 34	Woqooyi Galbeed	Urban	No Education	1	Not at all	Not at all	2	Lowest	1	1	1	1	No	Respondent	332	Female	36	Her home	No	No	Poor	.27294376	Poor	Not Worked	Big problem	Male	20–59 months	Home and other	Mother Alone	NO
497	.2729437621939533	30 - 34	Woqooyi Galbeed	Urban	No Education	1	Not at all	Not at all	2	Lowest	1	1	1	1	No	Respondent	332	Male	0	Her home	No	No	Poor	.27294376	Poor	Not Worked	Big problem	Male		Home and other	Mother Alone	NO
1	.2729437621939533	30 - 34	Woqooyi Galbeed	Urban	No Education	2	At least once a week	Not at all	2	Lowest	1	1	1	1	No	Respondent and Husband Jointly	332	Female	32	Her home	No	No	Poor	.27294376	Poor	Not Worked	Big problem	Female	20–59 months	Home and other	Jointly/Other	NO
1	.2729437621939533	20 - 24	Woqooyi Galbeed	Urban	No Education	2	Not at all	Not at all	2	Lowest	2	2	2	2	No	Husband	332	Male	5	Her home	No	No	Poor	.27294376	Poor	Not Worked	Not a big problem	Female		Home and other	Husband Only	NO
1	.2729437621939533	40 - 44	Woqooyi Galbeed	Urban	No Education	2	Not at all	Not at all	2	Lowest	2	2	2	2	No	Husband	332	Female	30	Her home	No	No	Poor	.27294376	Poor	Not Worked	Not a big problem	Female	20–59 months	Home and other	Husband Only	NO
1	.2729437621939533	35 - 39	Woqooyi Galbeed	Urban	No Education	1	Not at all	Not at all	2	Lowest	1	1	1	1	No	Respondent	332	Male	68	Her home	No	No	Poor	.27294376	Poor	Not Worked	Big problem	Male		Home and other	Mother Alone	NO
1	.2729437621939533	35 - 39	Woqooyi Galbeed	Urban	No Education	1	Not at all	Not at all	2	Lowest	1	1	1	1	No	Respondent	332	Male	56	Her home	No	No	Poor	.27294376	Poor	Not Worked	Big problem	Male	20–59 months	Home and other	Mother Alone	NO
1	.2729437621939533	35 - 39	Woqooyi Galbeed	Urban	No Education	1	Not at all	Not at all	2	Lowest	1	1	1	1	No	Respondent	332	Female	3	Her home	No	No	Poor	.27294376	Poor	Not Worked	Big problem	Male		Home and other	Mother Alone	NO
1	.2729437621939533	35 - 39	Woqooyi Galbeed	Urban	No Education	1	Not at all	Not at all	2	Lowest	2	2	2	2	No	Husband	332	Male	56	Her home	No	No	Poor	.27294376	Poor	Not Worked	Not a big problem	Male	20–59 months	Home and other	Husband Only	NO
1	.2729437621939533	35 - 39	Woqooyi Galbeed	Urban	No Education	1	Not at all	Not at all	2	Lowest	2	2	2	2	No	Husband	332	Female	32	Government Hospital	No	Yes	Good	.27294376	Poor	Not Worked	Not a big problem	Male	20–59 months	Health facility	Husband Only	NO
1	.2729437621939533	35 - 39	Woqooyi Galbeed	Urban	No Education	1	Not at all	Not at all	2	Lowest	2	2	2	2	No	Husband	332	Male	20	Her home	No	No	Poor	.27294376	Poor	Not Worked	Not a big problem	Male	20–59 months	Home and other	Husband Only	NO
1	.2729437621939533	35 - 39	Woqooyi Galbeed	Urban	No Education	2	Not at all	Not at all	2	Lowest	1	1	1	1	No	Respondent and Husband Jointly	332	Male	56	Her home	No	No	Poor	.27294376	Poor	Not Worked	Big problem	Female	20–59 months	Home and other	Jointly/Other	NO
1	.2729437621939533	35 - 39	Woqooyi Galbeed	Urban	No Education	2	Not at all	Not at all	2	Lowest	1	1	1	1	No	Respondent and Husband Jointly	332	Male	20	Her home	No	No	Poor	.27294376	Poor	Not Worked	Big problem	Female	20–59 months	Home and other	Jointly/Other	NO
1	.2729437621939533	35 - 39	Woqooyi Galbeed	Urban	No Education	2	At least once a week	Not at all	2	Lowest	2	2	1	2	No	Respondent and Husband Jointly	332	Male	68	Her home	No	No	Poor	.27294376	Poor	Not Worked	Big problem	Female		Home and other	Jointly/Other	NO
1	.2729437621939533	35 - 39	Woqooyi Galbeed	Urban	No Education	2	At least once a week	Not at all	2	Lowest	2	2	1	2	No	Respondent and Husband Jointly	332	Female	56	Her home	No	No	Poor	.27294376	Poor	Not Worked	Big problem	Female	20–59 months	Home and other	Jointly/Other	NO
1	.2729437621939533	20 - 24	Woqooyi Galbeed	Urban	No Education	1	Not at all	Not at all	2	Lowest	1	1	1	1	No	Husband	332	Female	37	Her home	No	No	Poor	.27294376	Poor	Not Worked	Big problem	Male	20–59 months	Home and other	Husband Only	NO
1	.2729437621939533	20 - 24	Woqooyi Galbeed	Urban	No Education	1	Not at all	Not at all	2	Lowest	1	1	1	1	No	Husband	332	Male	4	Her home	No	No	Poor	.27294376	Poor	Not Worked	Big problem	Male		Home and other	Husband Only	NO
1	.2729437621939533	20 - 24	Woqooyi Galbeed	Urban	No Education	1	Not at all	Not at all	2	Lowest	2	1	1	1	No	Respondent and Husband Jointly	332	Male	58	Her home	No	No	Poor	.27294376	Poor	Not Worked	Big problem	Male	20–59 months	Home and other	Jointly/Other	NO
1	.2729437621939533	30 - 34	Woqooyi Galbeed	Urban	No Education	1	Not at all	Not at all	2	Lowest	1	1	1	1	No	Husband	332	Female	51	Her home	No	No	Poor	.27294376	Poor	Not Worked	Big problem	Male	20–59 months	Home and other	Husband Only	NO
1	.2729437621939533	30 - 34	Woqooyi Galbeed	Urban	No Education	1	Not at all	Not at all	2	Lowest	2	2	1	1	No	Husband	332	Female	68	Her home	No	No	Poor	.27294376	Poor	Not Worked	Big problem	Male		Home and other	Husband Only	NO
1	.2729437621939533	30 - 34	Woqooyi Galbeed	Urban	No Education	1	Not at all	Not at all	2	Lowest	2	2	1	1	No	Husband	332	Female	44	Her home	No	No	Poor	.27294376	Poor	Not Worked	Big problem	Male	20–59 months	Home and other	Husband Only	NO
1	.2729437621939533	35 - 39	Woqooyi Galbeed	Urban	No Education	2	Not at all	Not at all	2	Second	1	1	1	1	No	Respondent and Husband Jointly	332	Male	56	Her home	No	No	Poor	.27294376	Poor	Not Worked	Big problem	Female	20–59 months	Home and other	Jointly/Other	NO
1	.2729437621939533	30 - 34	Woqooyi Galbeed	Urban	No Education	1	Not at all	Not at all	2	Lowest	2	2	2	2	No	Husband	332	Male	68	Her home	No	No	Poor	.27294376	Poor	Not Worked	Not a big problem	Male		Home and other	Husband Only	NO
1	.2729437621939533	30 - 34	Woqooyi Galbeed	Urban	No Education	1	Not at all	Not at all	2	Lowest	2	2	2	2	No	Husband	332	Male	44	Her home	No	No	Poor	.27294376	Poor	Not Worked	Not a big problem	Male	20–59 months	Home and other	Husband Only	NO
1	.2729437621939533	30 - 34	Woqooyi Galbeed	Urban	No Education	1	Not at all	Not at all	2	Lowest	2	2	2	2	No	Husband	332	Female	20	Her home	No	No	Poor	.27294376	Poor	Not Worked	Not a big problem	Male	20–59 months	Home and other	Husband Only	NO
1	.2729437621939533	30 - 34	Woqooyi Galbeed	Urban	Primary	1	Not at all	Not at all	2	Lowest	2	2	2	2	No	Husband	332	Male	20	Her home	No	No	Poor	.27294376	Poor	Not Worked	Not a big problem	Male	20–59 months	Home and other	Husband Only	NO
1	.2729437621939533	25 - 29	Woqooyi Galbeed	Urban	No Education	1	At least once a week	Not at all	2	Lowest	2	1	1	2	No	Respondent and Husband Jointly	332	Male	44	Her home	No	No	Poor	.27294376	Poor	Not Worked	Big problem	Male	20–59 months	Home and other	Jointly/Other	NO
1	.2729437621939533	45 - 49	Woqooyi Galbeed	Urban	No Education	1	At least once a week	Not at all	2	Lowest	2	1	1	2	No	Respondent and Husband Jointly	332	Female	56	Her home	No	No	Poor	.27294376	Poor	Not Worked	Big problem	Male	20–59 months	Home and other	Jointly/Other	NO
1	.2729437621939533	40 - 44	Woqooyi Galbeed	Urban	No Education	1	Not at all	Not at all	2	Lowest	2	1	1	2	No	Respondent	332	Female	51	Her home	No	No	Poor	.27294376	Poor	Not Worked	Big problem	Male	20–59 months	Home and other	Mother Alone	NO
1	.2729437621939533	30 - 34	Woqooyi Galbeed	Urban	No Education	1	Not at all	Not at all	2	Lowest	2	2	1	1	No	Respondent and Husband Jointly	332	Male	44	Government Hospital	No	No	Poor	.27294376	Poor	Not Worked	Big problem	Male	20–59 months	Health facility	Jointly/Other	NO
1	.2729437621939533	30 - 34	Woqooyi Galbeed	Urban	No Education	1	Not at all	Not at all	2	Lowest	2	2	1	1	No	Respondent and Husband Jointly	332	Male	16	Government Hospital	No	No	Poor	.27294376	Poor	Not Worked	Big problem	Male	16–19 months	Health facility	Jointly/Other	NO
1	.2729437621939533	25 - 29	Woqooyi Galbeed	Urban	No Education	2	Not at all	Not at all	2	Lowest	2	1	1	2	No	Other	332	Male	68	Her home	No	No	Poor	.27294376	Poor	Not Worked	Big problem	Female		Home and other	Jointly/Other	NO
1	.2729437621939533	20 - 24	Woqooyi Galbeed	Urban	No Education	1	Not at all	Not at all	2	Lowest	2	1	2	2	No	Husband	332	Female	44	Her home	No	No	Poor	.27294376	Poor	Not Worked	Big problem	Male	20–59 months	Home and other	Husband Only	NO
1	.2729437621939533	25 - 29	Woqooyi Galbeed	Urban	No Education	1	Not at all	Not at all	2	Lowest	1	1	1	1	No	Respondent and Husband Jointly	332	Female	68	Her home	No	No	Poor	.27294376	Poor	Not Worked	Big problem	Male		Home and other	Jointly/Other	NO
1	.2729437621939533	25 - 29	Woqooyi Galbeed	Urban	No Education	1	Not at all	Not at all	2	Lowest	1	1	1	1	No	Respondent and Husband Jointly	332	Female	32	Her home	No	No	Poor	.27294376	Poor	Not Worked	Big problem	Male	20–59 months	Home and other	Jointly/Other	NO
1	.2729437621939533	25 - 29	Woqooyi Galbeed	Urban	No Education	1	Not at all	Not at all	2	Lowest	1	1	1	1	No	Respondent and Husband Jointly	332	Male	20	Her home	No	No	Poor	.27294376	Poor	Not Worked	Big problem	Male	20–59 months	Home and other	Jointly/Other	NO
1	.2729437621939533	25 - 29	Woqooyi Galbeed	Urban	No Education	1	Not at all	Not at all	2	Lowest	2	1	1	2	No	Respondent and Husband Jointly	332	Female	44	Her home	No	No	Poor	.27294376	Poor	Not Worked	Big problem	Male	20–59 months	Home and other	Jointly/Other	NO
1	.2729437621939533	25 - 29	Woqooyi Galbeed	Urban	No Education	1	Not at all	Not at all	2	Lowest	2	1	1	2	No	Respondent and Husband Jointly	332	Male	21	Her home	No	No	Poor	.27294376	Poor	Not Worked	Big problem	Male	20–59 months	Home and other	Jointly/Other	NO
1	.2729437621939533	25 - 29	Woqooyi Galbeed	Urban	No Education	1	Not at all	Not at all	2	Second	1	1	1	1	No	Husband	332	Male	62	Her home	No	No	Poor	.27294376	Poor	Not Worked	Big problem	Male		Home and other	Husband Only	NO
1	.2729437621939533	25 - 29	Woqooyi Galbeed	Urban	No Education	1	Not at all	Not at all	2	Second	1	1	1	1	No	Husband	332	Male	40	Her home	No	No	Poor	.27294376	Poor	Not Worked	Big problem	Male	20–59 months	Home and other	Husband Only	NO
1	.2729437621939533	25 - 29	Woqooyi Galbeed	Urban	No Education	1	Not at all	Not at all	2	Second	1	1	1	1	No	Husband	332	Male	29	Her home	No	No	Poor	.27294376	Poor	Not Worked	Big problem	Male	20–59 months	Home and other	Husband Only	NO
1	.2729437621939533	35 - 39	Woqooyi Galbeed	Urban	No Education	1	Not at all	Not at all	2	Lowest	1	1	1	1	No	Husband	332	Male	49	Her home	No	No	Poor	.27294376	Poor	Not Worked	Big problem	Male	20–59 months	Home and other	Husband Only	NO
1	.2729437621939533	40 - 44	Woqooyi Galbeed	Urban	No Education	2	Not at all	Not at all	2	Lowest	1	1	1	1	No	Respondent and Husband Jointly	332	Male	56	Her home	No	No	Poor	.27294376	Poor	Not Worked	Big problem	Female	20–59 months	Home and other	Jointly/Other	NO
1	.2729437621939533	40 - 44	Woqooyi Galbeed	Urban	No Education	2	Not at all	Not at all	2	Lowest	1	1	1	1	No	Respondent and Husband Jointly	332	Male	8	Her home	No	No	Poor	.27294376	Poor	Not Worked	Big problem	Female		Home and other	Jointly/Other	NO
1	.2729437621939533	35 - 39	Woqooyi Galbeed	Urban	No Education	1	At least once a week	Not at all	2	Lowest	1	1	1	1	No	Respondent and Husband Jointly	332	Female	44	Her home	No	No	Poor	.27294376	Poor	Not Worked	Big problem	Male	20–59 months	Home and other	Jointly/Other	NO
1	.2729437621939533	35 - 39	Woqooyi Galbeed	Urban	No Education	1	At least once a week	Not at all	2	Lowest	1	1	1	1	No	Respondent and Husband Jointly	332	Female	32	Her home	No	No	Poor	.27294376	Poor	Not Worked	Big problem	Male	20–59 months	Home and other	Jointly/Other	NO
1	.2729437621939533	35 - 39	Woqooyi Galbeed	Urban	No Education	1	Not at all	Not at all	2	Lowest	1	1	1	1	No	Respondent and Husband Jointly	332	Male	68	Her home	No	No	Poor	.27294376	Poor	Not Worked	Big problem	Male		Home and other	Jointly/Other	NO
1	.2729437621939533	35 - 39	Woqooyi Galbeed	Urban	No Education	1	Not at all	Not at all	2	Lowest	1	1	1	1	No	Respondent and Husband Jointly	332	Male	56	Her home	No	No	Poor	.27294376	Poor	Not Worked	Big problem	Male	20–59 months	Home and other	Jointly/Other	NO
1	.2729437621939533	35 - 39	Woqooyi Galbeed	Urban	No Education	1	Not at all	Not at all	2	Lowest	1	1	1	1	No	Respondent and Husband Jointly	332	Male	44	Her home	No	No	Poor	.27294376	Poor	Not Worked	Big problem	Male	20–59 months	Home and other	Jointly/Other	NO
1	.2729437621939533	35 - 39	Woqooyi Galbeed	Urban	No Education	1	Not at all	Not at all	2	Lowest	1	1	1	1	No	Respondent and Husband Jointly	332	Female	3	Her home	No	No	Poor	.27294376	Poor	Not Worked	Big problem	Male		Home and other	Jointly/Other	NO
1	.2729437621939533	25 - 29	Woqooyi Galbeed	Urban	No Education	1	Not at all	Not at all	2	Lowest	2	2	2	2	No	Husband	332	Male	68	Her home	No	No	Poor	.27294376	Poor	Not Worked	Not a big problem	Male		Home and other	Husband Only	NO
1	.2729437621939533	25 - 29	Woqooyi Galbeed	Urban	No Education	1	Not at all	Not at all	2	Lowest	1	1	1	2	No	Husband	332	Female	68	Her home	No	No	Poor	.27294376	Poor	Not Worked	Big problem	Male		Home and other	Husband Only	NO
1	.2729437621939533	25 - 29	Woqooyi Galbeed	Urban	No Education	1	Not at all	Not at all	2	Lowest	1	1	1	2	No	Husband	332	Male	56	Her home	No	No	Poor	.27294376	Poor	Not Worked	Big problem	Male	20–59 months	Home and other	Husband Only	NO
1	.2729437621939533	25 - 29	Woqooyi Galbeed	Urban	No Education	1	Not at all	Not at all	2	Lowest	1	1	1	2	No	Husband	332	Male	32	Her home	No	No	Poor	.27294376	Poor	Not Worked	Big problem	Male	20–59 months	Home and other	Husband Only	NO
1	.2729437621939533	25 - 29	Woqooyi Galbeed	Urban	No Education	1	Not at all	Not at all	2	Lowest	1	1	1	2	No	Husband	332	Male	8	Her home	No	No	Poor	.27294376	Poor	Not Worked	Big problem	Male		Home and other	Husband Only	NO
1	.2729437621939533	35 - 39	Woqooyi Galbeed	Urban	No Education	1	Not at all	Not at all	2	Lowest	2	1	1	2	No	Husband	332	Female	56	Her home	No	No	Poor	.27294376	Poor	Not Worked	Big problem	Male	20–59 months	Home and other	Husband Only	NO
1	.2729437621939533	40 - 44	Woqooyi Galbeed	Urban	No Education	1	Not at all	Not at all	2	Lowest	2	1	1	1	No	Respondent and Husband Jointly	332	Male	56	Her home	No	No	Poor	.27294376	Poor	Not Worked	Big problem	Male	20–59 months	Home and other	Jointly/Other	NO
1	.2729437621939533	40 - 44	Woqooyi Galbeed	Urban	No Education	1	Not at all	Not at all	2	Lowest	2	1	1	1	No	Respondent and Husband Jointly	332	Male	20	Her home	No	No	Poor	.27294376	Poor	Not Worked	Big problem	Male	20–59 months	Home and other	Jointly/Other	NO
1	.2729437621939533	35 - 39	Woqooyi Galbeed	Urban	No Education	1	Not at all	Not at all	2	Lowest	2	2	2	1	No	Respondent	332	Male	64	Her home	Yes	No	Poor	.27294376	Poor	Not Worked	Not a big problem	Male		Home and other	Mother Alone	NO
1	.2729437621939533	40 - 44	Woqooyi Galbeed	Urban	No Education	1	Not at all	Not at all	2	Lowest	1	1	1	1	No	Husband	332	Female	62	Her home	No	No	Poor	.27294376	Poor	Not Worked	Big problem	Male		Home and other	Husband Only	NO
250	.2729437621939533	15 - 19	Woqooyi Galbeed	Urban	No Education	1	Not at all	Not at all	2	Second	2	2	1	1	No	Husband	332	Male	38	Her home	No	No	Poor	.27294376	Poor	Not Worked	Big problem	Male	20–59 months	Home and other	Husband Only	NO
250	.2729437621939533	15 - 19	Woqooyi Galbeed	Urban	No Education	1	Not at all	Not at all	2	Second	2	2	1	1	No	Husband	332	Female	27	Her home	No	No	Poor	.27294376	Poor	Not Worked	Big problem	Male	20–59 months	Home and other	Husband Only	NO
250	.2729437621939533	15 - 19	Woqooyi Galbeed	Urban	No Education	1	Not at all	Not at all	2	Second	2	2	1	1	No	Husband	332	Female	6	Her home	No	No	Poor	.27294376	Poor	Not Worked	Big problem	Male		Home and other	Husband Only	NO
450	.2729437621939533	25 - 29	Woqooyi Galbeed	Urban	No Education	1	Not at all	Not at all	2	Lowest	2	1	1	2	No	Respondent and Husband Jointly	332	Male	36	Her home	No	No	Poor	.27294376	Poor	Not Worked	Big problem	Male	20–59 months	Home and other	Jointly/Other	NO
450	.2729437621939533	25 - 29	Woqooyi Galbeed	Urban	No Education	1	Not at all	Not at all	2	Lowest	2	1	1	2	No	Respondent and Husband Jointly	332	Male	3	Her home	No	No	Poor	.27294376	Poor	Not Worked	Big problem	Male		Home and other	Jointly/Other	NO
450	.2729437621939533	35 - 39	Woqooyi Galbeed	Urban	No Education	1	Not at all	Not at all	2	Lowest	2	1	1	2	No	Respondent and Husband Jointly	332	Male	36	Private Hospital/Clinic	No	No	Poor	.27294376	Poor	Not Worked	Big problem	Male	20–59 months	Health facility	Jointly/Other	NO
450	.2729437621939533	35 - 39	Woqooyi Galbeed	Urban	No Education	1	Not at all	Not at all	2	Lowest	2	2	2	2	No	Husband	332	Male	35	Her home	No	No	Poor	.27294376	Poor	Not Worked	Not a big problem	Male	20–59 months	Home and other	Husband Only	NO
450	.2729437621939533	35 - 39	Woqooyi Galbeed	Urban	No Education	1	Not at all	Not at all	2	Lowest	2	2	2	2	No	Husband	332	Male	12	Her home	No	No	Poor	.27294376	Poor	Not Worked	Not a big problem	Male	12–15 months	Home and other	Husband Only	NO
450	.2729437621939533	35 - 39	Woqooyi Galbeed	Urban	No Education	2	Not at all	Not at all	2	Lowest	1	1	1	1	No	Respondent	332	Female	63	MCH/HC	No	No	Poor	.27294376	Poor	Not Worked	Big problem	Female		Health facility	Mother Alone	NO
450	.2729437621939533	35 - 39	Woqooyi Galbeed	Urban	No Education	2	Not at all	Not at all	2	Lowest	1	1	1	1	No	Respondent	332	Male	15	Her home	No	No	Poor	.27294376	Poor	Not Worked	Big problem	Female	12–15 months	Home and other	Mother Alone	NO
450	.2729437621939533	35 - 39	Woqooyi Galbeed	Urban	No Education	2	Not at all	Not at all	2	Lowest	2	1	1	2	No	Respondent and Husband Jointly	332	Male	51	Her home	No	No	Poor	.27294376	Poor	Not Worked	Big problem	Female	20–59 months	Home and other	Jointly/Other	NO
450	.2729437621939533	25 - 29	Woqooyi Galbeed	Urban	No Education	1	Not at all	Not at all	2	Lowest	2	2	2	2	No	Husband	332	Female	3	Her home	No	No	Poor	.27294376	Poor	Not Worked	Not a big problem	Male		Home and other	Husband Only	NO
450	.2729437621939533	30 - 34	Woqooyi Galbeed	Urban	No Education	1	Not at all	Not at all	2	Lowest	1	1	1	1	No	Husband	332	Male	28	Her home	No	No	Poor	.27294376	Poor	Not Worked	Big problem	Male	20–59 months	Home and other	Husband Only	NO
450	.2729437621939533	30 - 34	Woqooyi Galbeed	Urban	No Education	1	Not at all	Not at all	2	Lowest	1	1	1	1	No	Husband	332	Female	3	Her home	No	No	Poor	.27294376	Poor	Not Worked	Big problem	Male		Home and other	Husband Only	NO
450	.2729437621939533	35 - 39	Woqooyi Galbeed	Urban	No Education	2	Not at all	Not at all	2	Lowest	1	1	1	1	No	Husband	332	Female	66	Her home	No	No	Poor	.27294376	Poor	Not Worked	Big problem	Female		Home and other	Husband Only	NO
450	.2729437621939533	35 - 39	Woqooyi Galbeed	Urban	No Education	2	Not at all	Not at all	2	Lowest	1	1	1	1	No	Husband	332	Male	52	Her home	No	No	Poor	.27294376	Poor	Not Worked	Big problem	Female	20–59 months	Home and other	Husband Only	NO
450	.2729437621939533	35 - 39	Woqooyi Galbeed	Urban	No Education	1	Not at all	Not at all	2	Lowest	2	2	2	2	No	Respondent and Husband Jointly	332	Female	46	Her home	No	No	Poor	.27294376	Poor	Not Worked	Not a big problem	Male	20–59 months	Home and other	Jointly/Other	NO
450	.2729437621939533	35 - 39	Woqooyi Galbeed	Urban	No Education	1	Not at all	Not at all	2	Lowest	2	2	2	2	No	Respondent and Husband Jointly	332	Male	3	Her home	No	No	Poor	.27294376	Poor	Not Worked	Not a big problem	Male		Home and other	Jointly/Other	NO
450	.2729437621939533	35 - 39	Woqooyi Galbeed	Urban	No Education	2	Not at all	Not at all	2	Second	2	1	1	1	No	Respondent and Husband Jointly	332	Male	59	Her home	No	No	Poor	.27294376	Poor	Not Worked	Big problem	Female	20–59 months	Home and other	Jointly/Other	NO
450	.2729437621939533	35 - 39	Woqooyi Galbeed	Urban	No Education	2	Not at all	Not at all	2	Second	2	1	1	1	No	Respondent and Husband Jointly	332	Male	35	Her home	No	No	Poor	.27294376	Poor	Not Worked	Big problem	Female	20–59 months	Home and other	Jointly/Other	NO
450	.2729437621939533	35 - 39	Woqooyi Galbeed	Urban	No Education	2	Not at all	Not at all	2	Second	2	1	1	1	No	Respondent and Husband Jointly	332	Male	7	Her home	No	No	Poor	.27294376	Poor	Not Worked	Big problem	Female		Home and other	Jointly/Other	NO
463	.2729437621939533	30 - 34	Woqooyi Galbeed	Urban	No Education	1	Not at all	Not at all	2	Lowest	2	1	1	2	No	Respondent and Husband Jointly	332	Male	62	Her home	No	No	Poor	.27294376	Poor	Not Worked	Big problem	Male		Home and other	Jointly/Other	NO
463	.2729437621939533	30 - 34	Woqooyi Galbeed	Urban	No Education	1	Not at all	Not at all	2	Lowest	2	1	1	2	No	Respondent and Husband Jointly	332	Male	39	Her home	No	No	Poor	.27294376	Poor	Not Worked	Big problem	Male	20–59 months	Home and other	Jointly/Other	NO
463	.2729437621939533	30 - 34	Woqooyi Galbeed	Urban	No Education	1	Not at all	Not at all	2	Lowest	2	1	1	2	No	Respondent and Husband Jointly	332	Female	10	Her home	No	No	Poor	.27294376	Poor	Not Worked	Big problem	Male		Home and other	Jointly/Other	NO
463	.2729437621939533	40 - 44	Woqooyi Galbeed	Urban	No Education	1	Not at all	Not at all	2	Lowest	1	1	1	1	No	Respondent	332	Female	57	Her home	No	No	Poor	.27294376	Poor	Not Worked	Big problem	Male	20–59 months	Home and other	Mother Alone	NO
463	.2729437621939533	40 - 44	Woqooyi Galbeed	Urban	No Education	1	Not at all	Not at all	2	Lowest	1	1	1	1	No	Respondent	332	Male	28	Her home	No	No	Poor	.27294376	Poor	Not Worked	Big problem	Male	20–59 months	Home and other	Mother Alone	NO
463	.2729437621939533	35 - 39	Woqooyi Galbeed	Urban	No Education	2	Not at all	Not at all	2	Lowest	2	1	1	1	No	Husband	332	Male	66	Her home	No	No	Poor	.27294376	Poor	Not Worked	Big problem	Female		Home and other	Husband Only	NO
463	.2729437621939533	35 - 39	Woqooyi Galbeed	Urban	No Education	2	Not at all	Not at all	2	Lowest	2	1	1	1	No	Husband	332	Female	49	Her home	Yes	No	Poor	.27294376	Poor	Not Worked	Big problem	Female	20–59 months	Home and other	Husband Only	NO
463	.2729437621939533	35 - 39	Woqooyi Galbeed	Urban	No Education	2	Not at all	Not at all	2	Lowest	2	1	1	1	No	Husband	332	Female	7	Her home	No	No	Poor	.27294376	Poor	Not Worked	Big problem	Female		Home and other	Husband Only	NO
463	.2729437621939533	30 - 34	Woqooyi Galbeed	Urban	No Education	1	Not at all	Not at all	2	Lowest	1	1	1	1	No	Husband	332	Male	59	Her home	No	No	Poor	.27294376	Poor	Not Worked	Big problem	Male	20–59 months	Home and other	Husband Only	NO
463	.2729437621939533	30 - 34	Woqooyi Galbeed	Urban	No Education	1	Not at all	Not at all	2	Lowest	1	1	1	1	No	Husband	332	Female	41	Her home	No	No	Poor	.27294376	Poor	Not Worked	Big problem	Male	20–59 months	Home and other	Husband Only	NO
463	.2729437621939533	35 - 39	Woqooyi Galbeed	Urban	No Education	1	Not at all	Not at all	2	Lowest	2	1	1	1	No	Respondent and Husband Jointly	332	Male	61	Her home	No	No	Poor	.27294376	Poor	Not Worked	Big problem	Male		Home and other	Jointly/Other	NO
463	.2729437621939533	35 - 39	Woqooyi Galbeed	Urban	No Education	1	Not at all	Not at all	2	Lowest	2	1	1	1	No	Respondent and Husband Jointly	332	Female	42	Her home	No	No	Poor	.27294376	Poor	Not Worked	Big problem	Male	20–59 months	Home and other	Jointly/Other	NO
463	.2729437621939533	35 - 39	Woqooyi Galbeed	Urban	No Education	1	Not at all	Not at all	2	Lowest	2	1	1	1	No	Respondent and Husband Jointly	332	Male	2	Her home	No	No	Poor	.27294376	Poor	Not Worked	Big problem	Male		Home and other	Jointly/Other	NO
463	.2729437621939533	25 - 29	Woqooyi Galbeed	Urban	No Education	1	Not at all	Not at all	2	Lowest	2	2	1	1	No	Husband	332	Male	61	Her home	No	No	Poor	.27294376	Poor	Not Worked	Big problem	Male		Home and other	Husband Only	NO
463	.2729437621939533	25 - 29	Woqooyi Galbeed	Urban	No Education	1	Not at all	Not at all	2	Lowest	2	2	1	1	No	Husband	332	Male	2	Her home	No	No	Poor	.27294376	Poor	Not Worked	Big problem	Male		Home and other	Husband Only	NO
463	.2729437621939533	25 - 29	Woqooyi Galbeed	Urban	No Education	1	Not at all	Not at all	2	Lowest	1	1	1	1	No	Husband	332	Female	67	Her home	No	No	Poor	.27294376	Poor	Not Worked	Big problem	Male		Home and other	Husband Only	NO
463	.2729437621939533	25 - 29	Woqooyi Galbeed	Urban	No Education	1	Not at all	Not at all	2	Lowest	1	1	1	1	No	Husband	332	Male	53	Her home	No	No	Poor	.27294376	Poor	Not Worked	Big problem	Male	20–59 months	Home and other	Husband Only	NO
463	.2729437621939533	25 - 29	Woqooyi Galbeed	Urban	No Education	1	Not at all	Not at all	2	Lowest	1	1	1	1	No	Husband	332	Female	14	Her home	No	No	Poor	.27294376	Poor	Not Worked	Big problem	Male	12–15 months	Home and other	Husband Only	NO
463	.2729437621939533	25 - 29	Woqooyi Galbeed	Urban	No Education	1	Not at all	Not at all	2	Lowest	1	1	1	1	No	Husband	332	Female	54	Her home	No	No	Poor	.27294376	Poor	Not Worked	Big problem	Male	20–59 months	Home and other	Husband Only	NO
463	.2729437621939533	25 - 29	Woqooyi Galbeed	Urban	No Education	1	Not at all	Not at all	2	Lowest	1	1	1	1	No	Husband	332	Male	15	Her home	No	No	Poor	.27294376	Poor	Not Worked	Big problem	Male	12–15 months	Home and other	Husband Only	NO
463	.2729437621939533	40 - 44	Woqooyi Galbeed	Urban	No Education	1	Not at all	Not at all	2	Lowest	1	1	1	1	No	Husband	332	Female	66	Her home	No	No	Poor	.27294376	Poor	Not Worked	Big problem	Male		Home and other	Husband Only	NO
463	.2729437621939533	40 - 44	Woqooyi Galbeed	Urban	No Education	1	Not at all	Not at all	2	Lowest	1	1	1	1	No	Husband	332	Male	40	Her home	No	No	Poor	.27294376	Poor	Not Worked	Big problem	Male	20–59 months	Home and other	Husband Only	NO
463	.2729437621939533	40 - 44	Woqooyi Galbeed	Urban	No Education	1	Not at all	Not at all	2	Lowest	2	2	2	2	No	Respondent and Husband Jointly	332	Male	61	Her home	No	No	Poor	.27294376	Poor	Not Worked	Not a big problem	Male		Home and other	Jointly/Other	NO
463	.2729437621939533	25 - 29	Woqooyi Galbeed	Urban	No Education	1	Not at all	Not at all	2	Lowest	2	2	2	2	No	Respondent and Husband Jointly	332	Female	51	Her home	No	No	Poor	.27294376	Poor	Not Worked	Not a big problem	Male	20–59 months	Home and other	Jointly/Other	NO
463	.2729437621939533	25 - 29	Woqooyi Galbeed	Urban	No Education	1	Not at all	Not at all	2	Lowest	2	2	2	2	No	Respondent and Husband Jointly	332	Male	13	Her home	No	No	Poor	.27294376	Poor	Not Worked	Not a big problem	Male	12–15 months	Home and other	Jointly/Other	NO
463	.2043238328733253	25 - 29	Woqooyi Galbeed	Rural	No Education	1	Not at all	Not at all	2	Second	2	1	1	1	No	Husband	331	Female	63	Her home	No	No	Poor	.20432383	Poor	Not Worked	Big problem	Male		Home and other	Husband Only	NO
463	.2043238328733253	25 - 29	Woqooyi Galbeed	Rural	No Education	1	Not at all	Not at all	2	Second	2	1	1	1	No	Husband	331	Female	24	Her home	No	No	Poor	.20432383	Poor	Not Worked	Big problem	Male	20–59 months	Home and other	Husband Only	NO
463	.2043238328733253	25 - 29	Woqooyi Galbeed	Rural	No Education	1	Not at all	Not at all	2	Second	2	1	1	1	No	Husband	331	Male	3	Her home	No	No	Poor	.20432383	Poor	Not Worked	Big problem	Male		Home and other	Husband Only	NO
463	.2043238328733253	40 - 44	Woqooyi Galbeed	Rural	No Education	2	Not at all	Not at all	2	Second	2	1	1	1	No	Respondent and Husband Jointly	331	Female	64	Private Hospital/Clinic	No	No	Poor	.20432383	Poor	Not Worked	Big problem	Female		Health facility	Jointly/Other	NO
2	.2043238328733253	45 - 49	Woqooyi Galbeed	Rural	No Education	2	Less than once a week	Not at all	2	Second	1	1	2	1	No	Respondent and Husband Jointly	331	Female	55	Her home	No	No	Poor	.20432383	Poor	Not Worked	Big problem	Female	20–59 months	Home and other	Jointly/Other	NO
2	.2043238328733253	30 - 34	Woqooyi Galbeed	Rural	No Education	2	Not at all	Not at all	2	Middle	1	1	1	1	No	Respondent and Husband Jointly	331	Female	67	Her home	No	No	Poor	.20432383	Middle	Not Worked	Big problem	Female		Home and other	Jointly/Other	NO
2	.2043238328733253	30 - 34	Woqooyi Galbeed	Rural	No Education	2	Not at all	Not at all	2	Middle	1	1	1	1	No	Respondent and Husband Jointly	331	Female	43	Her home	No	No	Poor	.20432383	Middle	Not Worked	Big problem	Female	20–59 months	Home and other	Jointly/Other	NO
2	.2043238328733253	25 - 29	Woqooyi Galbeed	Rural	No Education	2	Not at all	Not at all	2	Highest	1	1	1	1	No	Respondent and Husband Jointly	331	Female	55	Her home	No	No	Poor	.20432383	Rich	Not Worked	Big problem	Female	20–59 months	Home and other	Jointly/Other	NO
2	.2043238328733253	25 - 29	Woqooyi Galbeed	Rural	No Education	2	Not at all	Not at all	2	Highest	1	1	1	1	No	Respondent and Husband Jointly	331	Female	43	Her home	No	No	Poor	.20432383	Rich	Not Worked	Big problem	Female	20–59 months	Home and other	Jointly/Other	NO
2	.2043238328733253	25 - 29	Woqooyi Galbeed	Rural	No Education	2	Not at all	Not at all	2	Highest	1	1	1	1	No	Respondent and Husband Jointly	331	Male	19	Government Hospital	No	No	Poor	.20432383	Rich	Not Worked	Big problem	Female	16–19 months	Health facility	Jointly/Other	NO
2	.2043238328733253	25 - 29	Woqooyi Galbeed	Rural	No Education	2	Less than once a week	Not at all	2	Highest	2	2	2	2	No	Respondent and Husband Jointly	331	Male	66	Her home	No	No	Poor	.20432383	Rich	Not Worked	Not a big problem	Female		Home and other	Jointly/Other	NO
2	.2043238328733253	25 - 29	Woqooyi Galbeed	Rural	No Education	2	Less than once a week	Not at all	2	Highest	2	2	2	2	No	Respondent and Husband Jointly	331	Male	41	Her home	No	No	Poor	.20432383	Rich	Not Worked	Not a big problem	Female	20–59 months	Home and other	Jointly/Other	NO
2	.2043238328733253	25 - 29	Woqooyi Galbeed	Rural	No Education	2	Less than once a week	Not at all	2	Highest	2	2	2	2	No	Respondent and Husband Jointly	331	Male	13	Her home	No	No	Poor	.20432383	Rich	Not Worked	Not a big problem	Female	12–15 months	Home and other	Jointly/Other	NO
2	.2043238328733253	25 - 29	Woqooyi Galbeed	Rural	No Education	2	At least once a week	Not at all	2	Middle	2	2	2	2	No	Respondent and Husband Jointly	331	Male	63	Government Hospital	No	No	Poor	.20432383	Middle	Not Worked	Not a big problem	Female		Health facility	Jointly/Other	NO
2	.2043238328733253	35 - 39	Woqooyi Galbeed	Rural	No Education	2	Not at all	Not at all	2	Fourth	2	2	2	2	No	Respondent and Husband Jointly	331	Female	67	Her home	No	No	Poor	.20432383	Rich	Not Worked	Not a big problem	Female		Home and other	Jointly/Other	NO
2	.2043238328733253	35 - 39	Woqooyi Galbeed	Rural	No Education	1	Not at all	Not at all	2	Fourth	2	2	2	2	No	Husband	331	Male	66	Her home	No	No	Poor	.20432383	Rich	Not Worked	Not a big problem	Male		Home and other	Husband Only	NO
2	.2043238328733253	35 - 39	Woqooyi Galbeed	Rural	No Education	1	Not at all	Not at all	2	Fourth	2	2	2	2	No	Husband	331	Male	42	Government Hospital	No	No	Poor	.20432383	Rich	Not Worked	Not a big problem	Male	20–59 months	Health facility	Husband Only	NO
2	.2043238328733253	35 - 39	Woqooyi Galbeed	Rural	No Education	1	Not at all	Not at all	2	Fourth	2	2	2	2	No	Husband	331	Female	30	Government Hospital	No	No	Poor	.20432383	Rich	Not Worked	Not a big problem	Male	20–59 months	Health facility	Husband Only	NO
2	.2043238328733253	35 - 39	Woqooyi Galbeed	Rural	No Education	1	Not at all	Not at all	2	Lowest	1	1	1	1	No	Husband	331	Male	31	Government Hospital	No	No	Poor	.20432383	Poor	Not Worked	Big problem	Male	20–59 months	Health facility	Husband Only	NO
2	.2043238328733253	25 - 29	Woqooyi Galbeed	Rural	No Education	1	At least once a week	Not at all	2	Fourth	2	2	2	2	No	Respondent and Husband Jointly	331	Male	50	MCH/HC	No	No	Poor	.20432383	Rich	Not Worked	Not a big problem	Male	20–59 months	Health facility	Jointly/Other	NO
2	.2043238328733253	25 - 29	Woqooyi Galbeed	Rural	No Education	1	At least once a week	Not at all	2	Fourth	2	2	2	2	No	Respondent and Husband Jointly	331	Male	26	Government Hospital	Yes	No	Poor	.20432383	Rich	Not Worked	Not a big problem	Male	20–59 months	Health facility	Jointly/Other	NO
2	.2043238328733253	25 - 29	Woqooyi Galbeed	Rural	No Education	1	At least once a week	Not at all	2	Fourth	2	2	2	2	No	Respondent and Husband Jointly	331	Male	14	Government Hospital	No	No	Poor	.20432383	Rich	Not Worked	Not a big problem	Male	12–15 months	Health facility	Jointly/Other	NO
2	.2043238328733253	30 - 34	Woqooyi Galbeed	Rural	No Education	1	Not at all	Not at all	2	Second	2	1	1	2	No	Respondent and Husband Jointly	331	Male	55	Her home	No	No	Poor	.20432383	Poor	Not Worked	Big problem	Male	20–59 months	Home and other	Jointly/Other	NO
2	.2043238328733253	30 - 34	Woqooyi Galbeed	Rural	No Education	1	Not at all	Not at all	2	Second	2	1	1	2	No	Respondent and Husband Jointly	331	Male	19	Her home	No	No	Poor	.20432383	Poor	Not Worked	Big problem	Male	16–19 months	Home and other	Jointly/Other	NO
2	.2043238328733253	30 - 34	Woqooyi Galbeed	Rural	No Education	1	Not at all	Not at all	2	Lowest	2	2	2	2	No	Respondent	331	Male	66	Her home	Yes	No	Poor	.20432383	Poor	Not Worked	Not a big problem	Male		Home and other	Mother Alone	NO
2	.2043238328733253	15 - 19	Woqooyi Galbeed	Rural	Primary	1	Not at all	Not at all	1	Fourth	1	1	1	1	No	Respondent and Husband Jointly	331	Female	31	MCH/HC	No	No	Poor	.20432383	Rich	Not Worked	Big problem	Male	20–59 months	Health facility	Jointly/Other	YES
2	.2043238328733253	35 - 39	Woqooyi Galbeed	Rural	No Education	1	Not at all	Not at all	2	Highest	2	2	2	2	No	Husband	331	Female	67	Her home	No	No	Poor	.20432383	Rich	Not Worked	Not a big problem	Male		Home and other	Husband Only	NO
2	.2043238328733253	35 - 39	Woqooyi Galbeed	Rural	No Education	1	Not at all	Not at all	2	Highest	2	2	2	2	No	Husband	331	Female	41	Her home	No	No	Poor	.20432383	Rich	Not Worked	Not a big problem	Male	20–59 months	Home and other	Husband Only	NO
2	.2043238328733253	35 - 39	Woqooyi Galbeed	Rural	No Education	1	Not at all	Not at all	2	Highest	2	2	2	2	No	Husband	331	Female	13	Her home	No	No	Poor	.20432383	Rich	Not Worked	Not a big problem	Male	12–15 months	Home and other	Husband Only	NO
2	.2043238328733253	25 - 29	Woqooyi Galbeed	Rural	No Education	2	Not at all	Not at all	2	Highest	2	2	2	2	No	Husband	331	Female	63	Private Hospital/Clinic	No	No	Poor	.20432383	Rich	Not Worked	Not a big problem	Female		Health facility	Husband Only	NO
2	.2043238328733253	25 - 29	Woqooyi Galbeed	Rural	No Education	2	Not at all	Not at all	2	Highest	2	2	2	2	No	Husband	331	Female	37	Her home	No	No	Poor	.20432383	Rich	Not Worked	Not a big problem	Female	20–59 months	Home and other	Husband Only	NO
2	.2043238328733253	25 - 29	Woqooyi Galbeed	Rural	No Education	2	Not at all	Not at all	2	Highest	2	2	2	2	No	Husband	331	Male	13	Private Hospital/Clinic	No	No	Poor	.20432383	Rich	Not Worked	Not a big problem	Female	12–15 months	Health facility	Husband Only	NO
2	.2043238328733253	25 - 29	Woqooyi Galbeed	Rural	No Education	2	Not at all	Not at all	2	Second	1	1	1	1	No	Husband	331	Female	15	MCH/HC	No	No	Poor	.20432383	Poor	Not Worked	Big problem	Female	12–15 months	Health facility	Husband Only	NO
2	.2043238328733253	30 - 34	Woqooyi Galbeed	Rural	No Education	1	Not at all	Not at all	2	Second	1	1	1	1	No	Husband	331	Female	64	Her home	No	No	Poor	.20432383	Poor	Not Worked	Big problem	Male		Home and other	Husband Only	NO
2	.2043238328733253	30 - 34	Woqooyi Galbeed	Rural	No Education	1	Not at all	Not at all	2	Second	1	1	1	1	No	Husband	331	Male	39	Her home	No	No	Poor	.20432383	Poor	Not Worked	Big problem	Male	20–59 months	Home and other	Husband Only	NO
2	.2043238328733253	30 - 34	Woqooyi Galbeed	Rural	No Education	1	Not at all	Not at all	2	Second	1	1	1	1	No	Husband	331	Male	25	Her home	No	No	Poor	.20432383	Poor	Not Worked	Big problem	Male	20–59 months	Home and other	Husband Only	NO
1	.2043238328733253	30 - 34	Woqooyi Galbeed	Rural	No Education	1	Not at all	Not at all	2	Middle	1	1	1	1	No	Husband	331	Female	27	Her home	No	No	Poor	.20432383	Middle	Not Worked	Big problem	Male	20–59 months	Home and other	Husband Only	NO
1	.2043238328733253	35 - 39	Woqooyi Galbeed	Rural	No Education	1	Not at all	Not at all	2	Middle	2	2	2	2	No	Husband	331	Female	36	Her home	No	No	Poor	.20432383	Middle	Not Worked	Not a big problem	Male	20–59 months	Home and other	Husband Only	NO
1	.2043238328733253	20 - 24	Woqooyi Galbeed	Rural	No Education	2	At least once a week	At least once a week	1	Highest	2	2	2	2	No	Respondent	331	Female	43	Her home	No	No	Poor	.20432383	Rich	Not Worked	Not a big problem	Female	20–59 months	Home and other	Mother Alone	YES
1	.2043238328733253	20 - 24	Woqooyi Galbeed	Rural	No Education	1	At least once a week	Not at all	2	Middle	1	1	1	2	No	Respondent	331	Male	50	Her home	No	No	Poor	.20432383	Middle	Not Worked	Big problem	Male	20–59 months	Home and other	Mother Alone	NO
1	.2043238328733253	20 - 24	Woqooyi Galbeed	Rural	No Education	1	At least once a week	Not at all	2	Middle	1	1	1	2	No	Respondent	331	Male	36	Her home	No	No	Poor	.20432383	Middle	Not Worked	Big problem	Male	20–59 months	Home and other	Mother Alone	NO
1	.2043238328733253	30 - 34	Woqooyi Galbeed	Rural	Primary	2	Not at all	Not at all	2	Lowest	1	1	1	1	No	Respondent	331	Female	65	Her home	No	No	Poor	.20432383	Poor	Not Worked	Big problem	Female		Home and other	Mother Alone	NO
1	.2043238328733253	25 - 29	Woqooyi Galbeed	Rural	Primary	2	Not at all	Not at all	2	Middle	1	1	1	1	No	Respondent and Husband Jointly	331	Female	13	MCH/HC	No	No	Poor	.20432383	Middle	Not Worked	Big problem	Female	12–15 months	Health facility	Jointly/Other	NO
1	.2043238328733253	35 - 39	Woqooyi Galbeed	Rural	No Education	1	Not at all	Not at all	2	Second	1	1	1	1	No	Respondent and Husband Jointly	331	Male	67	Her home	No	No	Poor	.20432383	Poor	Not Worked	Big problem	Male		Home and other	Jointly/Other	NO
1	.2043238328733253	20 - 24	Woqooyi Galbeed	Rural	No Education	2	Not at all	Not at all	2	Fourth	2	2	2	2	No	Husband	331	Female	54	Her home	No	No	Poor	.20432383	Rich	Not Worked	Not a big problem	Female	20–59 months	Home and other	Husband Only	NO
1	.2043238328733253	20 - 24	Woqooyi Galbeed	Rural	No Education	2	Not at all	Not at all	2	Fourth	2	2	2	2	No	Husband	331	Female	43	Her home	No	No	Poor	.20432383	Rich	Not Worked	Not a big problem	Female	20–59 months	Home and other	Husband Only	NO
1	.2043238328733253	25 - 29	Woqooyi Galbeed	Rural	Primary	2	Not at all	Not at all	2	Middle	2	1	1	2	No	Respondent and Husband Jointly	331	Female	55	Her home	No	No	Poor	.20432383	Middle	Not Worked	Big problem	Female	20–59 months	Home and other	Jointly/Other	NO
1	.2043238328733253	25 - 29	Woqooyi Galbeed	Rural	Primary	2	Not at all	Not at all	2	Middle	2	1	1	2	No	Respondent and Husband Jointly	331	Female	31	Her home	No	Yes	Good	.20432383	Middle	Not Worked	Big problem	Female	20–59 months	Home and other	Jointly/Other	NO
1	.2043238328733253	25 - 29	Woqooyi Galbeed	Rural	Primary	2	Not at all	Not at all	2	Middle	2	1	1	2	No	Respondent and Husband Jointly	331	Male	9	MCH/HC	No	Yes	Good	.20432383	Middle	Not Worked	Big problem	Female		Health facility	Jointly/Other	NO
1	.2043238328733253	25 - 29	Woqooyi Galbeed	Rural	No Education	2	At least once a week	Not at all	2	Lowest	2	1	1	2	No	Husband	331	Male	67	Her home	No	No	Poor	.20432383	Poor	Not Worked	Big problem	Female		Home and other	Husband Only	NO
1	.2043238328733253	25 - 29	Woqooyi Galbeed	Rural	No Education	2	At least once a week	Not at all	2	Lowest	2	1	1	2	No	Husband	331	Female	43	Her home	No	No	Poor	.20432383	Poor	Not Worked	Big problem	Female	20–59 months	Home and other	Husband Only	NO
1	.2043238328733253	25 - 29	Woqooyi Galbeed	Rural	No Education	2	At least once a week	Not at all	2	Lowest	2	1	1	2	No	Husband	331	Male	9	Her home	No	No	Poor	.20432383	Poor	Not Worked	Big problem	Female		Home and other	Husband Only	NO
22	.2043238328733253	15 - 19	Woqooyi Galbeed	Rural	No Education	2	Not at all	Not at all	2	Lowest	2	1	1	1	No	Respondent and Husband Jointly	331	Female	2	Her home	No	No	Poor	.20432383	Poor	Not Worked	Big problem	Female		Home and other	Jointly/Other	NO
437	.2043238328733253	35 - 39	Woqooyi Galbeed	Rural	No Education	2	Not at all	Not at all	2	Lowest	2	1	2	2	No	Respondent and Husband Jointly	331	Female	48	Her home	No	No	Poor	.20432383	Poor	Not Worked	Big problem	Female	20–59 months	Home and other	Jointly/Other	NO
437	.2043238328733253	35 - 39	Woqooyi Galbeed	Rural	No Education	2	Not at all	Not at all	2	Lowest	2	1	2	2	No	Respondent and Husband Jointly	331	Female	28	Her home	No	No	Poor	.20432383	Poor	Not Worked	Big problem	Female	20–59 months	Home and other	Jointly/Other	NO
437	.2043238328733253	35 - 39	Woqooyi Galbeed	Rural	No Education	2	Not at all	Not at all	2	Lowest	2	1	2	2	No	Respondent and Husband Jointly	331	Female	6	Her home	No	No	Poor	.20432383	Poor	Not Worked	Big problem	Female		Home and other	Jointly/Other	NO
437	.2043238328733253	30 - 34	Woqooyi Galbeed	Rural	No Education	1	Not at all	Not at all	2	Lowest	2	1	1	2	No	Respondent and Husband Jointly	331	Male	63	Her home	No	No	Poor	.20432383	Poor	Not Worked	Big problem	Male		Home and other	Jointly/Other	NO
437	.2043238328733253	30 - 34	Woqooyi Galbeed	Rural	No Education	1	Not at all	Not at all	2	Lowest	2	1	1	2	No	Respondent and Husband Jointly	331	Male	37	Her home	No	No	Poor	.20432383	Poor	Not Worked	Big problem	Male	20–59 months	Home and other	Jointly/Other	NO
437	.2043238328733253	30 - 34	Woqooyi Galbeed	Rural	No Education	1	Not at all	Not at all	2	Lowest	2	1	1	2	No	Respondent and Husband Jointly	331	Male	63	Her home	Yes	No	Poor	.20432383	Poor	Not Worked	Big problem	Male		Home and other	Jointly/Other	NO
437	.2043238328733253	30 - 34	Woqooyi Galbeed	Rural	No Education	1	Not at all	Not at all	2	Lowest	2	1	1	2	No	Respondent and Husband Jointly	331	Male	38	Her home	No	No	Poor	.20432383	Poor	Not Worked	Big problem	Male	20–59 months	Home and other	Jointly/Other	NO
437	.2043238328733253	30 - 34	Woqooyi Galbeed	Rural	No Education	2	Not at all	Not at all	2	Lowest	1	1	1	1	No	Husband	331	Male	63	Her home	No	No	Poor	.20432383	Poor	Not Worked	Big problem	Female		Home and other	Husband Only	NO
437	.2043238328733253	30 - 34	Woqooyi Galbeed	Rural	No Education	2	Not at all	Not at all	2	Lowest	1	1	1	1	No	Husband	331	Male	41	Her home	No	No	Poor	.20432383	Poor	Not Worked	Big problem	Female	20–59 months	Home and other	Husband Only	NO
437	.2043238328733253	30 - 34	Woqooyi Galbeed	Rural	No Education	2	Not at all	Not at all	2	Lowest	1	1	1	1	No	Husband	331	Female	17	Her home	No	No	Poor	.20432383	Poor	Not Worked	Big problem	Female	16–19 months	Home and other	Husband Only	NO
437	.2043238328733253	45 - 49	Woqooyi Galbeed	Rural	No Education	2	Not at all	Not at all	2	Lowest	2	2	2	2	No	Husband	331	Male	52	Her home	No	No	Poor	.20432383	Poor	Not Worked	Not a big problem	Female	20–59 months	Home and other	Husband Only	NO
437	.2043238328733253	25 - 29	Woqooyi Galbeed	Rural	No Education	1	Not at all	Not at all	2	Lowest	2	1	1	1	No	Respondent and Husband Jointly	331	Female	56	Her home	No	No	Poor	.20432383	Poor	Not Worked	Big problem	Male	20–59 months	Home and other	Jointly/Other	NO
437	.2043238328733253	25 - 29	Woqooyi Galbeed	Rural	No Education	1	Not at all	Not at all	2	Lowest	2	1	1	1	No	Respondent and Husband Jointly	331	Female	9	Her home	No	No	Poor	.20432383	Poor	Not Worked	Big problem	Male		Home and other	Jointly/Other	NO
437	.2043238328733253	20 - 24	Woqooyi Galbeed	Rural	No Education	1	Not at all	Not at all	2	Lowest	2	2	2	2	No	Husband	331	Male	37	Her home	No	No	Poor	.20432383	Poor	Not Worked	Not a big problem	Male	20–59 months	Home and other	Husband Only	NO
437	.2043238328733253	20 - 24	Woqooyi Galbeed	Rural	No Education	1	Not at all	Not at all	2	Lowest	2	2	2	2	No	Husband	331	Male	15	Her home	No	No	Poor	.20432383	Poor	Not Worked	Not a big problem	Male	12–15 months	Home and other	Husband Only	NO
437	.2043238328733253	25 - 29	Woqooyi Galbeed	Rural	No Education	2	Not at all	Not at all	2	Lowest	2	2	2	2	No	Respondent and Husband Jointly	331	Female	58	Her home	No	No	Poor	.20432383	Poor	Not Worked	Not a big problem	Female	20–59 months	Home and other	Jointly/Other	NO
437	.2043238328733253	25 - 29	Woqooyi Galbeed	Rural	No Education	2	Not at all	Not at all	2	Lowest	2	2	2	2	No	Respondent and Husband Jointly	331	Female	25	Her home	No	No	Poor	.20432383	Poor	Not Worked	Not a big problem	Female	20–59 months	Home and other	Jointly/Other	NO
437	.2043238328733253	25 - 29	Woqooyi Galbeed	Rural	No Education	2	Not at all	Not at all	2	Lowest	2	2	2	2	No	Respondent and Husband Jointly	331	Female	1	Her home	No	No	Poor	.20432383	Poor	Not Worked	Not a big problem	Female		Home and other	Jointly/Other	NO
437	.2043238328733253	40 - 44	Woqooyi Galbeed	Rural	No Education	1	Not at all	Not at all	2	Lowest	2	2	2	2	No	Respondent and Husband Jointly	331	Female	53	Her home	No	No	Poor	.20432383	Poor	Not Worked	Not a big problem	Male	20–59 months	Home and other	Jointly/Other	NO
437	.2043238328733253	40 - 44	Woqooyi Galbeed	Rural	No Education	1	Not at all	Not at all	2	Lowest	2	2	2	2	No	Respondent and Husband Jointly	331	Male	2	Her home	No	No	Poor	.20432383	Poor	Not Worked	Not a big problem	Male		Home and other	Jointly/Other	NO
480	.2043238328733253	40 - 44	Woqooyi Galbeed	Rural	No Education	2	Not at all	Not at all	2	Lowest	1	1	1	2	No	Respondent and Husband Jointly	331	Female	66	Her home	No	No	Poor	.20432383	Poor	Not Worked	Big problem	Female		Home and other	Jointly/Other	NO
480	.2043238328733253	35 - 39	Woqooyi Galbeed	Rural	No Education	1	Not at all	Not at all	2	Lowest	1	1	1	1	No	Husband	331	Female	51	Her home	No	No	Poor	.20432383	Poor	Not Worked	Big problem	Male	20–59 months	Home and other	Husband Only	NO
480	.2043238328733253	35 - 39	Woqooyi Galbeed	Rural	No Education	1	Not at all	Not at all	2	Lowest	1	1	1	1	No	Husband	331	Female	17	Her home	No	No	Poor	.20432383	Poor	Not Worked	Big problem	Male	16–19 months	Home and other	Husband Only	NO
480	.2043238328733253	15 - 19	Woqooyi Galbeed	Rural	No Education	1	Not at all	Not at all	2	Lowest	2	2	2	2	No	Respondent and Husband Jointly	331	Female	5	Her home	Yes	No	Poor	.20432383	Poor	Not Worked	Not a big problem	Male		Home and other	Jointly/Other	NO
480	.2043238328733253	30 - 34	Woqooyi Galbeed	Rural	No Education	1	Not at all	Not at all	2	Lowest	2	1	1	2	No	Respondent and Husband Jointly	331	Male	29	Government Hospital	No	No	Poor	.20432383	Poor	Not Worked	Big problem	Male	20–59 months	Health facility	Jointly/Other	NO
480	.2043238328733253	25 - 29	Woqooyi Galbeed	Rural	No Education	2	Not at all	Not at all	2	Lowest	2	1	1	2	No	Respondent and Husband Jointly	331	Male	51	Her home	No	No	Poor	.20432383	Poor	Not Worked	Big problem	Female	20–59 months	Home and other	Jointly/Other	NO
480	.2043238328733253	25 - 29	Woqooyi Galbeed	Rural	No Education	2	Not at all	Not at all	2	Lowest	2	1	1	2	No	Respondent and Husband Jointly	331	Female	16	Her home	No	No	Poor	.20432383	Poor	Not Worked	Big problem	Female	16–19 months	Home and other	Jointly/Other	NO
480	.2043238328733253	20 - 24	Woqooyi Galbeed	Rural	No Education	1	Not at all	Not at all	2	Lowest	2	2	2	2	No	Respondent	331	Female	66	Her home	No	No	Poor	.20432383	Poor	Not Worked	Not a big problem	Male		Home and other	Mother Alone	NO
480	.2043238328733253	20 - 24	Woqooyi Galbeed	Rural	No Education	1	Not at all	Not at all	2	Lowest	2	2	2	2	No	Respondent	331	Male	54	Her home	No	No	Poor	.20432383	Poor	Not Worked	Not a big problem	Male	20–59 months	Home and other	Mother Alone	NO
480	.2043238328733253	20 - 24	Woqooyi Galbeed	Rural	No Education	1	Not at all	Not at all	2	Lowest	2	2	2	2	No	Respondent	331	Male	30	Her home	No	No	Poor	.20432383	Poor	Not Worked	Not a big problem	Male	20–59 months	Home and other	Mother Alone	NO
480	.2043238328733253	20 - 24	Woqooyi Galbeed	Rural	No Education	1	Not at all	Not at all	2	Lowest	2	2	2	2	No	Respondent	331	Female	6	Her home	No	No	Poor	.20432383	Poor	Not Worked	Not a big problem	Male		Home and other	Mother Alone	NO
480	.2043238328733253	25 - 29	Woqooyi Galbeed	Rural	No Education	2	Not at all	Not at all	2	Lowest	1	1	1	1	No	Husband	331	Female	3	Her home	No	No	Poor	.20432383	Poor	Not Worked	Big problem	Female		Home and other	Husband Only	NO
480	.2043238328733253	25 - 29	Woqooyi Galbeed	Rural	No Education	2	Not at all	Not at all	2	Lowest	1	2	2	2	No	Husband	331	Female	48	Her home	No	No	Poor	.20432383	Poor	Not Worked	Big problem	Female	20–59 months	Home and other	Husband Only	NO
480	.2043238328733253	25 - 29	Woqooyi Galbeed	Rural	No Education	2	Not at all	Not at all	2	Lowest	1	2	2	2	No	Husband	331	Male	16	Her home	No	No	Poor	.20432383	Poor	Not Worked	Big problem	Female	16–19 months	Home and other	Husband Only	NO
480	.2043238328733253	25 - 29	Woqooyi Galbeed	Rural	No Education	2	Not at all	Not at all	2	Second	1	1	1	1	No	Respondent and Husband Jointly	331	Male	62	Her home	No	No	Poor	.20432383	Poor	Not Worked	Big problem	Female		Home and other	Jointly/Other	NO
480	.2043238328733253	25 - 29	Woqooyi Galbeed	Rural	No Education	2	Not at all	Not at all	2	Second	1	1	1	1	No	Respondent and Husband Jointly	331	Male	52	Her home	No	No	Poor	.20432383	Poor	Not Worked	Big problem	Female	20–59 months	Home and other	Jointly/Other	NO
480	.2043238328733253	30 - 34	Woqooyi Galbeed	Rural	No Education	2	Not at all	Not at all	2	Second	2	1	1	2	No	Husband	331	Male	25	Private Hospital/Clinic	No	No	Poor	.20432383	Poor	Not Worked	Big problem	Female	20–59 months	Health facility	Husband Only	NO
437	.2043238328733253	35 - 39	Woqooyi Galbeed	Rural	No Education	1	Not at all	Not at all	2	Lowest	1	1	1	1	No	Husband	331	Male	51	Her home	No	No	Poor	.20432383	Poor	Not Worked	Big problem	Male	20–59 months	Home and other	Husband Only	NO
437	.2043238328733253	35 - 39	Woqooyi Galbeed	Rural	No Education	1	Not at all	Not at all	2	Lowest	1	1	1	1	No	Husband	331	Male	37	Her home	No	No	Poor	.20432383	Poor	Not Worked	Big problem	Male	20–59 months	Home and other	Husband Only	NO
497	.2043238328733253	30 - 34	Woqooyi Galbeed	Rural	No Education	1	Not at all	Not at all	2	Lowest	1	1	1	1	No	Husband	331	Female	62	Her home	No	No	Poor	.20432383	Poor	Not Worked	Big problem	Male		Home and other	Husband Only	NO
497	.2043238328733253	30 - 34	Woqooyi Galbeed	Rural	No Education	1	Not at all	Not at all	2	Lowest	1	1	1	1	No	Husband	331	Female	26	Her home	No	No	Poor	.20432383	Poor	Not Worked	Big problem	Male	20–59 months	Home and other	Husband Only	NO
497	.2043238328733253	30 - 34	Woqooyi Galbeed	Rural	No Education	1	Not at all	Not at all	2	Lowest	1	1	1	1	No	Husband	331	Female	2	Her home	No	No	Poor	.20432383	Poor	Not Worked	Big problem	Male		Home and other	Husband Only	NO
952	.2043238328733253	35 - 39	Woqooyi Galbeed	Rural	No Education	1	Not at all	Not at all	2	Lowest	2	2	1	2	No	Respondent	331	Male	29	Her home	No	No	Poor	.20432383	Poor	Not Worked	Big problem	Male	20–59 months	Home and other	Mother Alone	NO
2	.2043238328733253	25 - 29	Woqooyi Galbeed	Rural	No Education	2	Not at all	Not at all	2	Fourth	2	2	2	2	No	Husband	331	Male	31	Her home	No	No	Poor	.20432383	Rich	Not Worked	Not a big problem	Female	20–59 months	Home and other	Husband Only	NO
2	.2043238328733253	25 - 29	Woqooyi Galbeed	Rural	No Education	1	Not at all	Not at all	2	Lowest	2	1	1	2	No	Husband	331	Female	56	Her home	Yes	No	Poor	.20432383	Poor	Not Worked	Big problem	Male	20–59 months	Home and other	Husband Only	NO
2	.2043238328733253	20 - 24	Woqooyi Galbeed	Rural	Primary	1	Not at all	Not at all	2	Highest	2	2	2	2	No	Respondent and Husband Jointly	331	Female	26	MCH/HC	No	No	Poor	.20432383	Rich	Not Worked	Not a big problem	Male	20–59 months	Health facility	Jointly/Other	NO
2	.2043238328733253	25 - 29	Woqooyi Galbeed	Rural	No Education	1	Not at all	Not at all	2	Second	1	1	1	1	No	Respondent and Husband Jointly	331	Female	68	Her home	No	Yes	Good	.20432383	Poor	Not Worked	Big problem	Male		Home and other	Jointly/Other	NO
2	.2043238328733253	25 - 29	Woqooyi Galbeed	Rural	No Education	1	Not at all	Not at all	2	Second	1	1	1	1	No	Respondent and Husband Jointly	331	Male	56	Her home	No	Yes	Good	.20432383	Poor	Not Worked	Big problem	Male	20–59 months	Home and other	Jointly/Other	NO
2	.2043238328733253	25 - 29	Woqooyi Galbeed	Rural	No Education	1	Not at all	Not at all	2	Second	1	1	1	1	No	Respondent and Husband Jointly	331	Female	32	Her home	No	Yes	Good	.20432383	Poor	Not Worked	Big problem	Male	20–59 months	Home and other	Jointly/Other	NO
2	.2043238328733253	25 - 29	Woqooyi Galbeed	Rural	No Education	1	Not at all	Not at all	2	Lowest	1	1	1	2	No	Respondent	331	Male	61	Her home	No	No	Poor	.20432383	Poor	Not Worked	Big problem	Male		Home and other	Mother Alone	NO
2	.2043238328733253	35 - 39	Woqooyi Galbeed	Rural	No Education	1	Not at all	Not at all	2	Lowest	1	1	1	1	No	Respondent and Husband Jointly	331	Female	56	Her home	No	No	Poor	.20432383	Poor	Not Worked	Big problem	Male	20–59 months	Home and other	Jointly/Other	NO
2	.2043238328733253	20 - 24	Woqooyi Galbeed	Rural	No Education	1	At least once a week	Not at all	2	Second	2	2	2	2	No	Respondent and Husband Jointly	331	Female	32	Government Hospital	No	No	Poor	.20432383	Poor	Not Worked	Not a big problem	Male	20–59 months	Health facility	Jointly/Other	NO
2	.2043238328733253	20 - 24	Woqooyi Galbeed	Rural	No Education	1	At least once a week	Not at all	2	Second	2	2	2	2	No	Respondent and Husband Jointly	331	Female	0	Her home	No	No	Poor	.20432383	Poor	Not Worked	Not a big problem	Male		Home and other	Jointly/Other	NO
2	.2043238328733253	25 - 29	Woqooyi Galbeed	Rural	No Education	2	Not at all	Not at all	2	Second	1	1	1	1	No	Respondent and Husband Jointly	331	Female	68	Her home	No	No	Poor	.20432383	Poor	Not Worked	Big problem	Female		Home and other	Jointly/Other	NO
2	.2043238328733253	25 - 29	Woqooyi Galbeed	Rural	No Education	1	Not at all	Not at all	2	Middle	1	1	1	1	No	Respondent and Husband Jointly	331	Male	44	Her home	No	No	Poor	.20432383	Middle	Not Worked	Big problem	Male	20–59 months	Home and other	Jointly/Other	NO
2	.2043238328733253	35 - 39	Woqooyi Galbeed	Rural	No Education	1	Not at all	Not at all	2	Second	2	1	1	1	No	Husband	331	Female	68	Her home	No	No	Poor	.20432383	Poor	Not Worked	Big problem	Male		Home and other	Husband Only	NO
2	.2043238328733253	35 - 39	Woqooyi Galbeed	Rural	No Education	1	Not at all	Not at all	2	Second	2	1	1	1	No	Husband	331	Male	44	Her home	No	No	Poor	.20432383	Poor	Not Worked	Big problem	Male	20–59 months	Home and other	Husband Only	NO
2	.2043238328733253	35 - 39	Woqooyi Galbeed	Rural	No Education	1	Not at all	Not at all	2	Second	2	1	1	1	No	Husband	331	Female	8	Her home	No	No	Poor	.20432383	Poor	Not Worked	Big problem	Male		Home and other	Husband Only	NO
2	.2043238328733253	15 - 19	Woqooyi Galbeed	Rural	No Education	1	Not at all	Not at all	2	Fourth	1	1	2	2	No	Husband	331	Female	43	Her home	No	No	Poor	.20432383	Rich	Not Worked	Big problem	Male	20–59 months	Home and other	Husband Only	NO
2	.2043238328733253	35 - 39	Woqooyi Galbeed	Rural	No Education	1	At least once a week	Not at all	2	Second	2	1	1	2	No	Respondent	331	Female	58	Her home	No	No	Poor	.20432383	Poor	Not Worked	Big problem	Male	20–59 months	Home and other	Mother Alone	NO
2	.2043238328733253	35 - 39	Woqooyi Galbeed	Rural	No Education	1	At least once a week	Not at all	2	Second	2	1	1	2	No	Respondent	331	Female	44	Her home	No	No	Poor	.20432383	Poor	Not Worked	Big problem	Male	20–59 months	Home and other	Mother Alone	NO
2	.2043238328733253	35 - 39	Woqooyi Galbeed	Rural	No Education	1	At least once a week	Not at all	2	Second	2	1	1	2	No	Respondent	331	Male	22	Her home	No	No	Poor	.20432383	Poor	Not Worked	Big problem	Male	20–59 months	Home and other	Mother Alone	NO
2	.2043238328733253	30 - 34	Woqooyi Galbeed	Rural	Primary	1	Not at all	Not at all	2	Middle	2	2	2	2	No	Respondent	331	Male	37	Her home	No	No	Poor	.20432383	Middle	Not Worked	Not a big problem	Male	20–59 months	Home and other	Mother Alone	NO
497	.2043238328733253	25 - 29	Woqooyi Galbeed	Rural	No Education	1	Not at all	Not at all	2	Lowest	2	1	1	2	No	Respondent	331	Male	27	Her home	No	No	Poor	.20432383	Poor	Not Worked	Big problem	Male	20–59 months	Home and other	Mother Alone	NO
497	.2043238328733253	20 - 24	Woqooyi Galbeed	Rural	No Education	2	Not at all	Not at all	2	Lowest	2	2	2	2	No	Husband	331	Male	62	Other Public Sector	No	No	Poor	.20432383	Poor	Not Worked	Not a big problem	Female		Health facility	Husband Only	NO
497	.2043238328733253	20 - 24	Woqooyi Galbeed	Rural	No Education	2	Not at all	Not at all	2	Lowest	2	2	2	2	No	Husband	331	Male	51	Other Private Medical Sector	No	No	Poor	.20432383	Poor	Not Worked	Not a big problem	Female	20–59 months	Health facility	Husband Only	NO
497	.2043238328733253	20 - 24	Woqooyi Galbeed	Rural	No Education	2	Not at all	Not at all	2	Lowest	2	2	2	2	No	Husband	331	Male	39	Other Private Medical Sector	No	No	Poor	.20432383	Poor	Not Worked	Not a big problem	Female	20–59 months	Health facility	Husband Only	NO
497	.2043238328733253	20 - 24	Woqooyi Galbeed	Rural	No Education	2	Not at all	Not at all	2	Lowest	2	2	2	2	No	Husband	331	Male	16	Other Private Medical Sector	No	No	Poor	.20432383	Poor	Not Worked	Not a big problem	Female	16–19 months	Health facility	Husband Only	NO
497	.2043238328733253	20 - 24	Woqooyi Galbeed	Rural	No Education	2	Not at all	Not at all	2	Lowest	2	2	2	2	No	Husband	331	Male	0	Other Private Medical Sector	No	No	Poor	.20432383	Poor	Not Worked	Not a big problem	Female		Health facility	Husband Only	NO
497	.2043238328733253	35 - 39	Woqooyi Galbeed	Rural	No Education	1	Not at all	Not at all	2	Lowest	1	1	1	1	No	Husband	331	Female	42	Her home	No	No	Poor	.20432383	Poor	Not Worked	Big problem	Male	20–59 months	Home and other	Husband Only	NO
497	.2043238328733253	35 - 39	Woqooyi Galbeed	Rural	No Education	1	Not at all	Not at all	2	Lowest	1	1	1	1	No	Husband	331	Female	29	Her home	No	No	Poor	.20432383	Poor	Not Worked	Big problem	Male	20–59 months	Home and other	Husband Only	NO
497	.2043238328733253	35 - 39	Woqooyi Galbeed	Rural	No Education	1	Not at all	Not at all	2	Lowest	1	1	1	1	No	Husband	331	Female	8	Her home	No	No	Poor	.20432383	Poor	Not Worked	Big problem	Male		Home and other	Husband Only	NO
497	.2043238328733253	30 - 34	Woqooyi Galbeed	Rural	No Education	1	Not at all	Not at all	2	Lowest	2	2	1	2	No	Respondent and Husband Jointly	331	Female	53	Her home	No	No	Poor	.20432383	Poor	Not Worked	Big problem	Male	20–59 months	Home and other	Jointly/Other	NO
497	.2043238328733253	30 - 34	Woqooyi Galbeed	Rural	No Education	1	Not at all	Not at all	2	Lowest	2	2	1	2	No	Respondent and Husband Jointly	331	Female	12	Her home	No	No	Poor	.20432383	Poor	Not Worked	Big problem	Male	12–15 months	Home and other	Jointly/Other	NO
497	.2043238328733253	35 - 39	Woqooyi Galbeed	Rural	No Education	2	Not at all	Not at all	2	Lowest	1	1	1	1	No	Respondent and Husband Jointly	331	Male	45	Her home	No	No	Poor	.20432383	Poor	Not Worked	Big problem	Female	20–59 months	Home and other	Jointly/Other	NO
497	.2043238328733253	35 - 39	Woqooyi Galbeed	Rural	No Education	1	Not at all	Not at all	2	Second	1	1	1	1	No	Husband	331	Male	54	Her home	No	No	Poor	.20432383	Poor	Not Worked	Big problem	Male	20–59 months	Home and other	Husband Only	NO
497	.2043238328733253	35 - 39	Woqooyi Galbeed	Rural	No Education	1	Not at all	Not at all	2	Second	1	1	1	1	No	Husband	331	Male	39	Her home	No	No	Poor	.20432383	Poor	Not Worked	Big problem	Male	20–59 months	Home and other	Husband Only	NO
497	.2043238328733253	35 - 39	Woqooyi Galbeed	Rural	No Education	1	Not at all	Not at all	2	Second	1	1	1	1	No	Husband	331	Male	16	Her home	No	No	Poor	.20432383	Poor	Not Worked	Big problem	Male	16–19 months	Home and other	Husband Only	NO
497	.2043238328733253	30 - 34	Woqooyi Galbeed	Rural	No Education	2	Not at all	Not at all	2	Lowest	2	2	1	2	No	Husband	331	Male	6	Her home	No	No	Poor	.20432383	Poor	Not Worked	Big problem	Female		Home and other	Husband Only	NO
497	.2043238328733253	25 - 29	Woqooyi Galbeed	Rural	No Education	1	Not at all	Not at all	2	Lowest	2	1	1	1	No	Husband	331	Male	57	Her home	No	No	Poor	.20432383	Poor	Not Worked	Big problem	Male	20–59 months	Home and other	Husband Only	NO
497	.2043238328733253	25 - 29	Woqooyi Galbeed	Rural	No Education	1	Not at all	Not at all	2	Lowest	2	1	1	1	No	Husband	331	Male	31	Her home	No	No	Poor	.20432383	Poor	Not Worked	Big problem	Male	20–59 months	Home and other	Husband Only	NO
497	.2043238328733253	30 - 34	Woqooyi Galbeed	Rural	No Education	1	Not at all	Not at all	2	Lowest	1	1	1	1	No	Respondent and Husband Jointly	331	Female	29	Her home	Yes	No	Poor	.20432383	Poor	Not Worked	Big problem	Male	20–59 months	Home and other	Jointly/Other	NO
497	.2043238328733253	30 - 34	Woqooyi Galbeed	Rural	No Education	1	Not at all	Not at all	2	Lowest	1	1	1	1	No	Respondent and Husband Jointly	331	Female	18	Her home	No	No	Poor	.20432383	Poor	Not Worked	Big problem	Male	16–19 months	Home and other	Jointly/Other	NO
503	.2043238328733253	25 - 29	Woqooyi Galbeed	Rural	No Education	2	Not at all	Not at all	2	Lowest	2	2	2	2	No	Respondent and Husband Jointly	331	Male	62	Her home	No	No	Poor	.20432383	Poor	Not Worked	Not a big problem	Female		Home and other	Jointly/Other	NO
503	.2043238328733253	25 - 29	Woqooyi Galbeed	Rural	No Education	2	Not at all	Not at all	2	Lowest	2	2	2	2	No	Respondent and Husband Jointly	331	Female	30	Her home	No	No	Poor	.20432383	Poor	Not Worked	Not a big problem	Female	20–59 months	Home and other	Jointly/Other	NO
503	.2043238328733253	20 - 24	Woqooyi Galbeed	Rural	No Education	2	Not at all	Not at all	2	Lowest	2	1	1	1	No	Respondent	331	Female	4	Her home	No	No	Poor	.20432383	Poor	Not Worked	Big problem	Female		Home and other	Mother Alone	NO
503	.2043238328733253	25 - 29	Woqooyi Galbeed	Rural	No Education	1	Not at all	Not at all	2	Lowest	1	1	1	1	No	Respondent	331	Male	4	Her home	No	No	Poor	.20432383	Poor	Not Worked	Big problem	Male		Home and other	Mother Alone	NO
503	.2043238328733253	25 - 29	Woqooyi Galbeed	Rural	No Education	1	Not at all	Not at all	2	Lowest	2	2	2	2	No	Respondent and Husband Jointly	331	Female	33	Her home	No	No	Poor	.20432383	Poor	Not Worked	Not a big problem	Male	20–59 months	Home and other	Jointly/Other	NO
503	.2043238328733253	40 - 44	Woqooyi Galbeed	Rural	No Education	2	Less than once a week	Not at all	2	Lowest	2	2	2	2	No	Respondent and Husband Jointly	331	Female	44	Her home	No	No	Poor	.20432383	Poor	Not Worked	Not a big problem	Female	20–59 months	Home and other	Jointly/Other	NO
503	.2043238328733253	35 - 39	Woqooyi Galbeed	Rural	No Education	2	Not at all	Not at all	2	Lowest	2	2	1	2	No	Husband	331	Male	61	Her home	No	No	Poor	.20432383	Poor	Not Worked	Big problem	Female		Home and other	Husband Only	NO
503	.2043238328733253	35 - 39	Woqooyi Galbeed	Rural	No Education	2	Not at all	Not at all	2	Lowest	2	2	1	2	No	Husband	331	Female	30	Her home	No	No	Poor	.20432383	Poor	Not Worked	Big problem	Female	20–59 months	Home and other	Husband Only	NO
503	.2043238328733253	25 - 29	Woqooyi Galbeed	Rural	No Education	1	Not at all	Not at all	2	Lowest	2	2	2	2	No	Husband	331	Female	43	Her home	No	No	Poor	.20432383	Poor	Not Worked	Not a big problem	Male	20–59 months	Home and other	Husband Only	NO
503	.2043238328733253	25 - 29	Woqooyi Galbeed	Rural	No Education	1	Not at all	Not at all	2	Lowest	2	2	2	2	No	Husband	331	Male	14	Her home	No	No	Poor	.20432383	Poor	Not Worked	Not a big problem	Male	12–15 months	Home and other	Husband Only	NO
503	.2043238328733253	30 - 34	Woqooyi Galbeed	Rural	No Education	2	Not at all	Not at all	2	Lowest	2	2	1	2	No	Respondent and Husband Jointly	331	Female	58	Her home	No	No	Poor	.20432383	Poor	Not Worked	Big problem	Female	20–59 months	Home and other	Jointly/Other	NO
503	.2043238328733253	30 - 34	Woqooyi Galbeed	Rural	No Education	2	Not at all	Not at all	2	Lowest	2	2	1	2	No	Respondent and Husband Jointly	331	Male	14	Her home	Don't Know	No	Poor	.20432383	Poor	Not Worked	Big problem	Female	12–15 months	Home and other	Jointly/Other	NO
503	.2043238328733253	30 - 34	Woqooyi Galbeed	Rural	No Education	2	Not at all	Not at all	2	Lowest	1	1	1	1	No	Husband	331	Female	63	Her home	No	No	Poor	.20432383	Poor	Not Worked	Big problem	Female		Home and other	Husband Only	NO
503	.2043238328733253	30 - 34	Woqooyi Galbeed	Rural	No Education	2	Not at all	Not at all	2	Lowest	1	1	1	1	No	Husband	331	Male	43	Her home	No	No	Poor	.20432383	Poor	Not Worked	Big problem	Female	20–59 months	Home and other	Husband Only	NO
503	.2043238328733253	30 - 34	Woqooyi Galbeed	Rural	No Education	2	Not at all	Not at all	2	Lowest	1	1	1	1	No	Husband	331	Male	29	Her home	Don't Know	No	Poor	.20432383	Poor	Not Worked	Big problem	Female	20–59 months	Home and other	Husband Only	NO
503	.2043238328733253	30 - 34	Woqooyi Galbeed	Rural	No Education	2	Not at all	Not at all	2	Lowest	1	1	1	1	No	Husband	331	Female	1	Her home	No	No	Poor	.20432383	Poor	Not Worked	Big problem	Female		Home and other	Husband Only	NO
503	.2043238328733253	25 - 29	Woqooyi Galbeed	Rural	No Education	2	Not at all	Not at all	2	Lowest	1	1	1	1	No	Husband	331	Female	62	Her home	No	No	Poor	.20432383	Poor	Not Worked	Big problem	Female		Home and other	Husband Only	NO
503	.2043238328733253	25 - 29	Woqooyi Galbeed	Rural	No Education	2	Not at all	Not at all	2	Lowest	1	1	1	1	No	Husband	331	Male	29	Her home	No	No	Poor	.20432383	Poor	Not Worked	Big problem	Female	20–59 months	Home and other	Husband Only	NO
503	.2043238328733253	30 - 34	Woqooyi Galbeed	Rural	No Education	2	Not at all	Not at all	2	Lowest	1	1	1	1	No	Husband	331	Male	13	MCH/HC	No	No	Poor	.20432383	Poor	Not Worked	Big problem	Female	12–15 months	Health facility	Husband Only	NO
503	.2043238328733253	35 - 39	Woqooyi Galbeed	Rural	No Education	1	Not at all	Not at all	2	Lowest	2	1	1	1	No	Husband	331	Male	36	Her home	No	No	Poor	.20432383	Poor	Not Worked	Big problem	Male	20–59 months	Home and other	Husband Only	NO
503	.2043238328733253	35 - 39	Woqooyi Galbeed	Rural	No Education	1	Not at all	Not at all	2	Lowest	2	1	1	1	No	Respondent and Husband Jointly	331	Male	64	Her home	No	No	Poor	.20432383	Poor	Not Worked	Big problem	Male		Home and other	Jointly/Other	NO
503	.2043238328733253	35 - 39	Woqooyi Galbeed	Rural	No Education	1	Not at all	Not at all	2	Lowest	2	1	1	1	No	Respondent and Husband Jointly	331	Female	25	Her home	No	No	Poor	.20432383	Poor	Not Worked	Big problem	Male	20–59 months	Home and other	Jointly/Other	NO
503	.2043238328733253	25 - 29	Woqooyi Galbeed	Rural	No Education	1	Not at all	Not at all	2	Lowest	1	1	1	1	No	Husband	331	Male	58	Her home	No	No	Poor	.20432383	Poor	Not Worked	Big problem	Male	20–59 months	Home and other	Husband Only	NO
503	.2043238328733253	25 - 29	Woqooyi Galbeed	Rural	No Education	1	Not at all	Not at all	2	Lowest	1	1	1	1	No	Husband	331	Female	43	Her home	No	No	Poor	.20432383	Poor	Not Worked	Big problem	Male	20–59 months	Home and other	Husband Only	NO
503	.2043238328733253	25 - 29	Woqooyi Galbeed	Rural	No Education	1	Not at all	Not at all	2	Lowest	1	1	1	1	No	Husband	331	Male	26	Her home	No	No	Poor	.20432383	Poor	Not Worked	Big problem	Male	20–59 months	Home and other	Husband Only	NO
503	.2043238328733253	40 - 44	Woqooyi Galbeed	Rural	No Education	2	Not at all	Not at all	2	Lowest	2	1	1	2	No	Husband	331	Female	39	Her home	No	No	Poor	.20432383	Poor	Not Worked	Big problem	Female	20–59 months	Home and other	Husband Only	NO
503	.2043238328733253	40 - 44	Woqooyi Galbeed	Rural	No Education	2	Not at all	Not at all	2	Lowest	2	1	1	2	No	Husband	331	Male	19	Her home	No	No	Poor	.20432383	Poor	Not Worked	Big problem	Female	16–19 months	Home and other	Husband Only	NO
17	.2043238328733253	35 - 39	Woqooyi Galbeed	Rural	No Education	1	Not at all	Not at all	2	Highest	2	1	1	2	No	Respondent and Husband Jointly	331	Female	44	MCH/HC	No	No	Poor	.20432383	Rich	Not Worked	Big problem	Male	20–59 months	Health facility	Jointly/Other	NO
17	.2043238328733253	40 - 44	Woqooyi Galbeed	Rural	No Education	2	Not at all	At least once a week	2	Highest	1	1	1	1	No	Respondent	331	Male	67	MCH/HC	No	No	Poor	.20432383	Rich	Not Worked	Big problem	Female		Health facility	Mother Alone	NO
17	.2043238328733253	40 - 44	Woqooyi Galbeed	Rural	No Education	2	Not at all	At least once a week	2	Highest	1	1	1	1	No	Respondent	331	Male	12	MCH/HC	No	No	Poor	.20432383	Rich	Not Worked	Big problem	Female	12–15 months	Health facility	Mother Alone	NO
17	.2043238328733253	35 - 39	Woqooyi Galbeed	Rural	No Education	1	Not at all	Not at all	2	Highest	1	1	1	1	No	Husband	331	Female	32	Primary Health Unit (PHU)	Yes	Yes	Good	.20432383	Rich	Not Worked	Big problem	Male	20–59 months	Health facility	Husband Only	NO
17	.2043238328733253	20 - 24	Woqooyi Galbeed	Rural	Primary	1	Not at all	At least once a week	2	Highest	2	2	2	2	No	Husband	331	Male	43	Government Hospital	No	No	Poor	.20432383	Rich	Not Worked	Not a big problem	Male	20–59 months	Health facility	Husband Only	NO
17	.2043238328733253	20 - 24	Woqooyi Galbeed	Rural	No Education	1	Not at all	Not at all	2	Highest	1	1	2	2	No	Respondent	331	Male	18	Her home	No	No	Poor	.20432383	Rich	Not Worked	Big problem	Male	16–19 months	Home and other	Mother Alone	NO
17	.2043238328733253	25 - 29	Woqooyi Galbeed	Rural	No Education	1	Not at all	Not at all	2	Highest	2	1	1	2	No	Husband	331	Female	68	MCH/HC	No	Yes	Good	.20432383	Rich	Not Worked	Big problem	Male		Health facility	Husband Only	NO
17	.2043238328733253	25 - 29	Woqooyi Galbeed	Rural	No Education	1	Not at all	At least once a week	2	Highest	1	1	1	1	No	Husband	331	Male	44	Government Hospital	No	No	Poor	.20432383	Rich	Not Worked	Big problem	Male	20–59 months	Health facility	Husband Only	NO
17	.2043238328733253	20 - 24	Woqooyi Galbeed	Rural	No Education	2	Not at all	Not at all	2	Highest	1	1	1	1	No	Respondent	331	Female	42	MCH/HC	No	No	Poor	.20432383	Rich	Not Worked	Big problem	Female	20–59 months	Health facility	Mother Alone	NO
17	.2043238328733253	25 - 29	Woqooyi Galbeed	Rural	Higher	2	Not at all	At least once a week	1	Highest	1	1	1	1	No	Respondent	331	Male	46	MCH/HC	No	No	Poor	.20432383	Rich	Not Worked	Big problem	Female	20–59 months	Health facility	Mother Alone	YES
17	.2043238328733253	35 - 39	Woqooyi Galbeed	Rural	Primary	2	Not at all	At least once a week	2	Highest	2	2	2	2	No	Respondent and Husband Jointly	331	Male	51	Her home	No	No	Poor	.20432383	Rich	Not Worked	Not a big problem	Female	20–59 months	Home and other	Jointly/Other	NO
17	.2043238328733253	30 - 34	Woqooyi Galbeed	Rural	No Education	2	Not at all	At least once a week	2	Highest	2	2	2	2	No	Respondent and Husband Jointly	331	Female	44	MCH/HC	No	No	Poor	.20432383	Rich	Not Worked	Not a big problem	Female	20–59 months	Health facility	Jointly/Other	NO
17	.2043238328733253	30 - 34	Woqooyi Galbeed	Rural	No Education	1	At least once a week	At least once a week	2	Highest	1	1	1	1	No	Respondent and Husband Jointly	331	Female	65	Her home	No	No	Poor	.20432383	Rich	Not Worked	Big problem	Male		Home and other	Jointly/Other	NO
17	.2043238328733253	30 - 34	Woqooyi Galbeed	Rural	No Education	1	At least once a week	At least once a week	2	Highest	1	1	1	1	No	Respondent and Husband Jointly	331	Female	56	Her home	No	No	Poor	.20432383	Rich	Not Worked	Big problem	Male	20–59 months	Home and other	Jointly/Other	NO
17	.2043238328733253	30 - 34	Woqooyi Galbeed	Rural	No Education	1	At least once a week	At least once a week	2	Highest	1	1	1	1	No	Respondent and Husband Jointly	331	Male	32	Her home	No	No	Poor	.20432383	Rich	Not Worked	Big problem	Male	20–59 months	Home and other	Jointly/Other	NO
17	.2043238328733253	30 - 34	Woqooyi Galbeed	Rural	No Education	1	At least once a week	At least once a week	2	Highest	1	1	1	1	No	Respondent and Husband Jointly	331	Female	1	Her home	No	No	Poor	.20432383	Rich	Not Worked	Big problem	Male		Home and other	Jointly/Other	NO
17	.2043238328733253	30 - 34	Woqooyi Galbeed	Rural	No Education	1	Not at all	Not at all	1	Highest	2	2	2	2	No	Respondent and Husband Jointly	331	Male	26	Government Hospital	No	No	Poor	.20432383	Rich	Not Worked	Not a big problem	Male	20–59 months	Health facility	Jointly/Other	YES
17	.2043238328733253	30 - 34	Woqooyi Galbeed	Rural	No Education	1	Not at all	Not at all	1	Highest	2	2	2	2	No	Respondent and Husband Jointly	331	Male	7	Government Hospital	No	No	Poor	.20432383	Rich	Not Worked	Not a big problem	Male		Health facility	Jointly/Other	YES
17	.2729437621939533	35 - 39	Togdheer	Urban	No Education	1	Not at all	At least once a week	2	Highest	2	2	2	2	No	Respondent	332	Female	52	MCH/HC	No	No	Poor	.27294376	Rich	Not Worked	Not a big problem	Male	20–59 months	Health facility	Mother Alone	NO
17	.2729437621939533	25 - 29	Togdheer	Urban	Primary	1	Not at all	At least once a week	2	Highest	2	2	2	2	No	Respondent	332	Male	62	Government Hospital	No	No	Poor	.27294376	Rich	Not Worked	Not a big problem	Male		Health facility	Mother Alone	NO
1	.2729437621939533	15 - 19	Togdheer	Urban	No Education	1	Not at all	Not at all	2	Second	2	1	2	1	No	Respondent and Husband Jointly	332	Male	10	Government Hospital	No	No	Poor	.27294376	Poor	Not Worked	Big problem	Male		Health facility	Jointly/Other	NO
1	.2729437621939533	15 - 19	Togdheer	Urban	No Education	1	Not at all	Not at all	2	Fourth	2	2	2	1	No	Respondent and Husband Jointly	332	Female	27	Her home	No	No	Poor	.27294376	Rich	Not Worked	Not a big problem	Male	20–59 months	Home and other	Jointly/Other	NO
1	.2729437621939533	35 - 39	Togdheer	Urban	No Education	1	Not at all	Not at all	2	Lowest	2	1	1	1	No	Respondent and Husband Jointly	332	Male	13	Her home	Yes	No	Poor	.27294376	Poor	Not Worked	Big problem	Male	12–15 months	Home and other	Jointly/Other	NO
1	.2729437621939533	20 - 24	Togdheer	Urban	No Education	1	Not at all	Not at all	2	Lowest	2	1	2	2	No	Respondent	332	Male	29	Her home	No	No	Poor	.27294376	Poor	Not Worked	Big problem	Male	20–59 months	Home and other	Mother Alone	NO
1	.2729437621939533	35 - 39	Togdheer	Urban	No Education	2	Not at all	Not at all	2	Lowest	1	2	2	1	No	Respondent	332	Female	25	Her home	No	No	Poor	.27294376	Poor	Not Worked	Big problem	Female	20–59 months	Home and other	Mother Alone	NO
1	.2729437621939533	30 - 34	Togdheer	Urban	No Education	2	Not at all	Not at all	2	Lowest	1	1	1	2	No	Husband	332	Male	41	Her home	No	No	Poor	.27294376	Poor	Not Worked	Big problem	Female	20–59 months	Home and other	Husband Only	NO
35	.2729437621939533	25 - 29	Togdheer	Urban	No Education	2	Not at all	Not at all	2	Middle	1	2	2	2	No	Respondent and Husband Jointly	332	Female	8	Her home	No	No	Poor	.27294376	Middle	Not Worked	Big problem	Female		Home and other	Jointly/Other	NO
35	.2729437621939533	40 - 44	Togdheer	Urban	No Education	1	Not at all	Not at all	2	Lowest	2	1	1	1	No	Respondent	332	Male	68	Her home	No	No	Poor	.27294376	Poor	Not Worked	Big problem	Male		Home and other	Mother Alone	NO
35	.2729437621939533	40 - 44	Togdheer	Urban	No Education	1	Not at all	Not at all	2	Lowest	2	1	1	1	No	Respondent	332	Male	16	Her home	No	No	Poor	.27294376	Poor	Not Worked	Big problem	Male	16–19 months	Home and other	Mother Alone	NO
35	.2729437621939533	30 - 34	Togdheer	Urban	No Education	1	Not at all	At least once a week	2	Fourth	2	2	2	2	No	Respondent	332	Male	68	Private Hospital/Clinic	No	No	Poor	.27294376	Rich	Not Worked	Not a big problem	Male		Health facility	Mother Alone	NO
35	.2729437621939533	30 - 34	Togdheer	Urban	No Education	1	Not at all	At least once a week	2	Fourth	2	2	2	2	No	Respondent	332	Male	1	MCH/HC	No	No	Poor	.27294376	Rich	Not Worked	Not a big problem	Male		Health facility	Mother Alone	NO
35	.2729437621939533	40 - 44	Togdheer	Urban	No Education	1	Not at all	Not at all	2	Fourth	1	1	1	1	No	Respondent	332	Male	56	Her home	No	No	Poor	.27294376	Rich	Not Worked	Big problem	Male	20–59 months	Home and other	Mother Alone	NO
35	.2729437621939533	40 - 44	Togdheer	Urban	No Education	1	Not at all	Not at all	2	Fourth	1	1	1	1	No	Respondent	332	Female	32	Her home	No	No	Poor	.27294376	Rich	Not Worked	Big problem	Male	20–59 months	Home and other	Mother Alone	NO
35	.2729437621939533	30 - 34	Togdheer	Urban	Higher	1	Not at all	Not at all	1	Highest	2	2	2	2	No	Respondent and Husband Jointly	332	Female	35	Government Hospital	No	No	Poor	.27294376	Rich	Not Worked	Not a big problem	Male	20–59 months	Health facility	Jointly/Other	YES
35	.2729437621939533	25 - 29	Togdheer	Urban	No Education	1	Not at all	At least once a week	2	Highest	2	2	1	2	No	Respondent and Husband Jointly	332	Male	20	MCH/HC	No	No	Poor	.27294376	Rich	Not Worked	Big problem	Male	20–59 months	Health facility	Jointly/Other	NO
35	.2729437621939533	25 - 29	Togdheer	Urban	No Education	1	Not at all	At least once a week	2	Highest	2	1	2	2	No	Husband	332	Male	36	Her home	No	Yes	Good	.27294376	Rich	Not Worked	Big problem	Male	20–59 months	Home and other	Husband Only	NO
35	.2729437621939533	25 - 29	Togdheer	Urban	No Education	1	Not at all	At least once a week	2	Highest	2	1	2	2	No	Husband	332	Female	14	Her home	No	No	Poor	.27294376	Rich	Not Worked	Big problem	Male	12–15 months	Home and other	Husband Only	NO
35	.2729437621939533	30 - 34	Togdheer	Urban	No Education	1	At least once a week	At least once a week	2	Highest	2	2	1	2	No	Respondent and Husband Jointly	332	Male	63	Her home	No	No	Poor	.27294376	Rich	Not Worked	Big problem	Male		Home and other	Jointly/Other	NO
35	.2729437621939533	25 - 29	Togdheer	Urban	No Education	1	Not at all	At least once a week	2	Highest	1	1	1	1	No	Husband	332	Male	42	MCH/HC	No	No	Poor	.27294376	Rich	Not Worked	Big problem	Male	20–59 months	Health facility	Husband Only	NO
35	.2729437621939533	30 - 34	Togdheer	Urban	No Education	1	Not at all	Not at all	2	Highest	2	2	2	2	No	Husband	332	Male	62	Private Hospital/Clinic	No	No	Poor	.27294376	Rich	Not Worked	Not a big problem	Male		Health facility	Husband Only	NO
35	.2729437621939533	30 - 34	Togdheer	Urban	No Education	1	Not at all	Not at all	2	Highest	2	2	2	2	No	Husband	332	Male	45	Her home	No	No	Poor	.27294376	Rich	Not Worked	Not a big problem	Male	20–59 months	Home and other	Husband Only	NO
35	.2729437621939533	25 - 29	Togdheer	Urban	No Education	1	Not at all	Not at all	2	Highest	2	2	2	2	No	Husband	332	Female	22	Private Hospital/Clinic	No	No	Poor	.27294376	Rich	Not Worked	Not a big problem	Male	20–59 months	Health facility	Husband Only	NO
73	.2729437621939533	25 - 29	Togdheer	Urban	Primary	1	Not at all	At least once a week	1	Highest	2	2	2	2	No	Respondent	332	Female	56	Private Hospital/Clinic	Yes	No	Poor	.27294376	Rich	Not Worked	Not a big problem	Male	20–59 months	Health facility	Mother Alone	YES
73	.2729437621939533	30 - 34	Togdheer	Urban	No Education	1	Not at all	Not at all	2	Fourth	1	1	1	1	No	Respondent and Husband Jointly	332	Female	5	Private Hospital/Clinic	No	No	Poor	.27294376	Rich	Not Worked	Big problem	Male		Health facility	Jointly/Other	NO
73	.2729437621939533	30 - 34	Togdheer	Urban	No Education	1	Not at all	Not at all	2	Highest	1	1	1	2	No	Respondent	332	Female	41	Her home	No	No	Poor	.27294376	Rich	Not Worked	Big problem	Male	20–59 months	Home and other	Mother Alone	NO
73	.2729437621939533	20 - 24	Togdheer	Urban	No Education	1	Not at all	Not at all	2	Fourth	2	2	2	2	No	Respondent and Husband Jointly	332	Female	68	MCH/HC	No	No	Poor	.27294376	Rich	Not Worked	Not a big problem	Male		Health facility	Jointly/Other	NO
73	.2729437621939533	20 - 24	Togdheer	Urban	Primary	2	Not at all	At least once a week	2	Highest	2	2	2	2	No	Respondent	332	Female	62	Private Hospital/Clinic	No	No	Poor	.27294376	Rich	Not Worked	Not a big problem	Female		Health facility	Mother Alone	NO
73	.2729437621939533	25 - 29	Togdheer	Urban	No Education	2	Not at all	At least once a week	2	Highest	1	1	1	1	No	Husband	332	Female	31	Government Hospital	No	No	Poor	.27294376	Rich	Not Worked	Big problem	Female	20–59 months	Health facility	Husband Only	NO
73	.2729437621939533	25 - 29	Togdheer	Urban	No Education	2	Not at all	At least once a week	2	Fourth	1	1	1	1	No	Husband	332	Male	68	Government Hospital	No	No	Poor	.27294376	Rich	Not Worked	Big problem	Female		Health facility	Husband Only	NO
73	.2729437621939533	20 - 24	Togdheer	Urban	No Education	1	Not at all	At least once a week	2	Highest	1	1	1	1	No	Husband	332	Male	44	Private Hospital/Clinic	No	No	Poor	.27294376	Rich	Not Worked	Big problem	Male	20–59 months	Health facility	Husband Only	NO
73	.2729437621939533	20 - 24	Togdheer	Urban	No Education	1	Not at all	At least once a week	2	Highest	1	1	1	1	No	Husband	332	Male	8	Private Hospital/Clinic	Yes	No	Poor	.27294376	Rich	Not Worked	Big problem	Male		Health facility	Husband Only	NO
73	.2729437621939533	30 - 34	Togdheer	Urban	No Education	1	Not at all	Not at all	2	Highest	2	2	2	2	No	Husband	332	Male	68	MCH/HC	No	No	Poor	.27294376	Rich	Not Worked	Not a big problem	Male		Health facility	Husband Only	NO
73	.2729437621939533	30 - 34	Togdheer	Urban	No Education	1	Not at all	Not at all	2	Highest	2	2	2	2	No	Husband	332	Male	44	MCH/HC	No	No	Poor	.27294376	Rich	Not Worked	Not a big problem	Male	20–59 months	Health facility	Husband Only	NO
73	.2729437621939533	30 - 34	Togdheer	Urban	No Education	1	Not at all	Not at all	2	Highest	2	2	2	2	No	Husband	332	Female	32	MCH/HC	No	No	Poor	.27294376	Rich	Not Worked	Not a big problem	Male	20–59 months	Health facility	Husband Only	NO
73	.2729437621939533	35 - 39	Togdheer	Urban	Primary	1	Not at all	At least once a week	1	Highest	2	1	1	2	No	Respondent	332	Female	66	MCH/HC	No	No	Poor	.27294376	Rich	Not Worked	Big problem	Male		Health facility	Mother Alone	YES
437	.2729437621939533	20 - 24	Togdheer	Urban	No Education	2	Not at all	Not at all	2	Lowest	2	2	2	1	No	Husband	332	Male	4	Her home	No	No	Poor	.27294376	Poor	Not Worked	Not a big problem	Female		Home and other	Husband Only	NO
4	.2729437621939533	30 - 34	Togdheer	Urban	No Education	1	Not at all	Not at all	2	Highest	1	1	1	1	No	Husband	332	Male	66	Government Hospital	No	No	Poor	.27294376	Rich	Not Worked	Big problem	Male		Health facility	Husband Only	NO
4	.2729437621939533	30 - 34	Togdheer	Urban	No Education	1	Not at all	Not at all	2	Highest	1	1	1	1	No	Husband	332	Male	57	Government Hospital	No	No	Poor	.27294376	Rich	Not Worked	Big problem	Male	20–59 months	Health facility	Husband Only	NO
4	.2729437621939533	30 - 34	Togdheer	Urban	Primary	1	Not at all	At least once a week	2	Highest	1	1	2	2	Yes	Respondent and Husband Jointly	332	Male	59	Her home	No	No	Poor	.27294376	Rich	Worked	Big problem	Male	20–59 months	Home and other	Jointly/Other	NO
4	.2729437621939533	35 - 39	Togdheer	Urban	No Education	1	Not at all	Not at all	2	Highest	1	1	1	1	No	Husband	332	Male	23	Government Hospital	No	Yes	Good	.27294376	Rich	Not Worked	Big problem	Male	20–59 months	Health facility	Husband Only	NO
4	.2043238328733253	25 - 29	Togdheer	Rural	Secondary	1	Not at all	Less than once a week	1	Highest	1	1	1	2	No	Respondent and Husband Jointly	331	Male	63	MCH/HC	Yes	No	Poor	.20432383	Rich	Not Worked	Big problem	Male		Health facility	Jointly/Other	YES
4	.2043238328733253	35 - 39	Togdheer	Rural	No Education	1	Not at all	Not at all	2	Highest	1	1	1	1	No	Respondent	331	Male	55	Government Hospital	No	No	Poor	.20432383	Rich	Not Worked	Big problem	Male	20–59 months	Health facility	Mother Alone	NO
4	.2043238328733253	25 - 29	Togdheer	Rural	No Education	2	Not at all	Not at all	2	Highest	1	1	1	1	No	Respondent and Husband Jointly	331	Male	57	Government Hospital	Yes	Yes	Good	.20432383	Rich	Not Worked	Big problem	Female	20–59 months	Health facility	Jointly/Other	NO
4	.2043238328733253	15 - 19	Togdheer	Rural	Primary	1	Not at all	At least once a week	1	Highest	2	2	2	2	No	Husband	331	Male	22	Private Hospital/Clinic	No	No	Poor	.20432383	Rich	Not Worked	Not a big problem	Male	20–59 months	Health facility	Husband Only	YES
4	.2043238328733253	20 - 24	Togdheer	Rural	Primary	1	Not at all	At least once a week	2	Highest	2	2	2	2	No	Husband	331	Female	57	Private Hospital/Clinic	No	No	Poor	.20432383	Rich	Not Worked	Not a big problem	Male	20–59 months	Health facility	Husband Only	NO
4	.2043238328733253	25 - 29	Togdheer	Rural	No Education	2	Not at all	At least once a week	2	Highest	2	2	1	2	No	Husband	331	Female	68	Private Hospital/Clinic	No	Yes	Good	.20432383	Rich	Not Worked	Big problem	Female		Health facility	Husband Only	NO
4	.2043238328733253	25 - 29	Togdheer	Rural	No Education	2	Not at all	At least once a week	2	Highest	2	2	1	2	No	Husband	331	Male	42	MCH/HC	No	No	Poor	.20432383	Rich	Not Worked	Big problem	Female	20–59 months	Health facility	Husband Only	NO
9	.2043238328733253	25 - 29	Togdheer	Rural	No Education	1	Not at all	At least once a week	2	Highest	1	1	1	2	No	Husband	331	Female	60	MCH/HC	Yes	No	Poor	.20432383	Rich	Not Worked	Big problem	Male		Health facility	Husband Only	NO
9	.2043238328733253	25 - 29	Togdheer	Rural	No Education	1	Not at all	At least once a week	2	Highest	1	1	1	2	No	Husband	331	Female	36	Private Hospital/Clinic	No	No	Poor	.20432383	Rich	Not Worked	Big problem	Male	20–59 months	Health facility	Husband Only	NO
9	.2043238328733253	35 - 39	Togdheer	Rural	No Education	2	Not at all	Not at all	2	Highest	2	1	2	2	No	Respondent and Husband Jointly	331	Female	14	MCH/HC	No	No	Poor	.20432383	Rich	Not Worked	Big problem	Female	12–15 months	Health facility	Jointly/Other	NO
9	.2043238328733253	35 - 39	Togdheer	Rural	No Education	1	Not at all	Not at all	2	Fourth	2	2	1	2	No	Husband	331	Female	69	Government Hospital	Yes	No	Poor	.20432383	Rich	Not Worked	Big problem	Male		Health facility	Husband Only	NO
9	.2043238328733253	35 - 39	Togdheer	Rural	No Education	1	Not at all	Not at all	2	Fourth	2	2	1	2	No	Husband	331	Female	45	Government Hospital	No	No	Poor	.20432383	Rich	Not Worked	Big problem	Male	20–59 months	Health facility	Husband Only	NO
9	.2043238328733253	15 - 19	Togdheer	Rural	No Education	1	Not at all	Not at all	2	Middle	2	1	1	2	No	Husband	331	Male	12	Government Hospital	No	No	Poor	.20432383	Middle	Not Worked	Big problem	Male	12–15 months	Health facility	Husband Only	NO
9	.2043238328733253	20 - 24	Togdheer	Rural	Primary	1	Not at all	Not at all	2	Middle	2	2	2	2	No	Respondent	331	Female	9	MCH/HC	No	No	Poor	.20432383	Middle	Not Worked	Not a big problem	Male		Health facility	Mother Alone	NO
9	.2043238328733253	30 - 34	Togdheer	Rural	No Education	1	Not at all	Not at all	2	Fourth	1	1	1	1	No	Respondent and Husband Jointly	331	Male	54	MCH/HC	No	No	Poor	.20432383	Rich	Not Worked	Big problem	Male	20–59 months	Health facility	Jointly/Other	NO
9	.2043238328733253	30 - 34	Togdheer	Rural	No Education	1	Not at all	At least once a week	2	Highest	1	1	1	1	No	Respondent and Husband Jointly	331	Female	19	MCH/HC	No	No	Poor	.20432383	Rich	Not Worked	Big problem	Male	16–19 months	Health facility	Jointly/Other	NO
9	.2043238328733253	45 - 49	Togdheer	Rural	No Education	2	Not at all	Not at all	2	Second	1	1	1	1	No	Respondent	331	Male	67	MCH/HC	No	No	Poor	.20432383	Poor	Not Worked	Big problem	Female		Health facility	Mother Alone	NO
9	.2043238328733253	45 - 49	Togdheer	Rural	No Education	2	Not at all	Not at all	2	Second	1	1	1	1	No	Respondent	331	Female	25	MCH/HC	No	No	Poor	.20432383	Poor	Not Worked	Big problem	Female	20–59 months	Health facility	Mother Alone	NO
9	.2043238328733253	15 - 19	Togdheer	Rural	No Education	2	Not at all	Not at all	2	Second	2	2	2	2	No	Respondent	331	Female	19	MCH/HC	No	No	Poor	.20432383	Poor	Not Worked	Not a big problem	Female	16–19 months	Health facility	Mother Alone	NO
17	.2729437621939533	20 - 24	Togdheer	Urban	Higher	1	Not at all	Less than once a week	1	Highest	2	2	2	2	No	Respondent and Husband Jointly	332	Male	18	Government Hospital	No	No	Poor	.27294376	Rich	Not Worked	Not a big problem	Male	16–19 months	Health facility	Jointly/Other	YES
17	.2729437621939533	25 - 29	Togdheer	Urban	No Education	2	Not at all	At least once a week	2	Highest	2	1	2	1	No	Respondent and Husband Jointly	332	Male	27	Her home	Yes	Yes	Good	.27294376	Rich	Not Worked	Big problem	Female	20–59 months	Home and other	Jointly/Other	NO
17	1.504347945855544	25 - 29	Togdheer	Urban	No Education	2	Less than once a week	Not at all	2	Highest	2	2	2	2	No	Husband	342	Female	8	MCH/HC	No	No	Poor	1.5043479	Rich	Not Worked	Not a big problem	Female		Health facility	Husband Only	NO
17	1.504347945855544	40 - 44	Togdheer	Urban	No Education	2	Not at all	Not at all	2	Highest	2	2	2	2	No	Respondent	342	Male	68	Government Hospital	No	Yes	Good	1.5043479	Rich	Not Worked	Not a big problem	Female		Health facility	Mother Alone	NO
17	1.504347945855544	40 - 44	Togdheer	Urban	No Education	2	Not at all	At least once a week	2	Highest	1	1	1	1	Yes	Respondent	342	Male	57	MCH/HC	No	Yes	Good	1.5043479	Rich	Worked	Big problem	Female	20–59 months	Health facility	Mother Alone	NO
17	1.504347945855544	25 - 29	Togdheer	Urban	No Education	1	Not at all	At least once a week	2	Highest	1	1	1	1	No	Respondent	342	Male	67	MCH/HC	No	No	Poor	1.5043479	Rich	Not Worked	Big problem	Male		Health facility	Mother Alone	NO
26	1.504347945855544	25 - 29	Togdheer	Urban	No Education	2	Not at all	At least once a week	2	Highest	2	2	2	2	No	Respondent and Husband Jointly	342	Male	68	MCH/HC	No	No	Poor	1.5043479	Rich	Not Worked	Not a big problem	Female		Health facility	Jointly/Other	NO
26	1.504347945855544	45 - 49	Togdheer	Urban	No Education	1	Not at all	At least once a week	2	Highest	2	1	1	2	No	Respondent	342	Female	26	Her home	No	No	Poor	1.5043479	Rich	Not Worked	Big problem	Male	20–59 months	Home and other	Mother Alone	NO
26	1.504347945855544	35 - 39	Togdheer	Urban	No Education	2	Not at all	At least once a week	2	Fourth	1	1	1	1	No	Respondent	342	Female	60	Government Hospital	No	Yes	Good	1.5043479	Rich	Not Worked	Big problem	Female		Health facility	Mother Alone	NO
26	1.504347945855544	30 - 34	Togdheer	Urban	No Education	1	Not at all	Not at all	2	Highest	2	2	2	1	No	Respondent and Husband Jointly	342	Female	35	Other Home	Yes	No	Poor	1.5043479	Rich	Not Worked	Not a big problem	Male	20–59 months	Home and other	Jointly/Other	NO
26	1.504347945855544	30 - 34	Togdheer	Urban	No Education	1	Not at all	Not at all	2	Highest	2	2	2	1	No	Respondent and Husband Jointly	342	Female	21	Government Hospital	No	No	Poor	1.5043479	Rich	Not Worked	Not a big problem	Male	20–59 months	Health facility	Jointly/Other	NO
26	1.504347945855544	35 - 39	Togdheer	Urban	No Education	1	Not at all	At least once a week	2	Highest	2	1	2	2	No	Respondent and Husband Jointly	342	Female	64	Government Hospital	No	No	Poor	1.5043479	Rich	Not Worked	Big problem	Male		Health facility	Jointly/Other	NO
26	1.504347945855544	35 - 39	Togdheer	Urban	No Education	1	Not at all	At least once a week	2	Highest	2	1	2	2	No	Respondent and Husband Jointly	342	Male	38	MCH/HC	No	No	Poor	1.5043479	Rich	Not Worked	Big problem	Male	20–59 months	Health facility	Jointly/Other	NO
26	1.504347945855544	35 - 39	Togdheer	Urban	No Education	1	Not at all	At least once a week	2	Highest	2	1	2	2	No	Respondent and Husband Jointly	342	Male	12	Government Hospital	No	No	Poor	1.5043479	Rich	Not Worked	Big problem	Male	12–15 months	Health facility	Jointly/Other	NO
26	1.504347945855544	40 - 44	Togdheer	Urban	No Education	1	Not at all	At least once a week	2	Highest	2	2	2	2	No	Respondent and Husband Jointly	342	Male	61	Government Hospital	No	No	Poor	1.5043479	Rich	Not Worked	Not a big problem	Male		Health facility	Jointly/Other	NO
26	1.504347945855544	25 - 29	Togdheer	Urban	Primary	1	Not at all	Not at all	1	Highest	2	1	2	2	No	Respondent and Husband Jointly	342	Male	38	Government Hospital	Yes	Yes	Good	1.5043479	Rich	Not Worked	Big problem	Male	20–59 months	Health facility	Jointly/Other	YES
31	1.504347945855544	35 - 39	Togdheer	Urban	No Education	1	At least once a week	At least once a week	2	Fourth	1	1	1	1	No	Respondent	342	Female	28	Government Hospital	Yes	No	Poor	1.5043479	Rich	Not Worked	Big problem	Male	20–59 months	Health facility	Mother Alone	NO
31	1.504347945855544	35 - 39	Togdheer	Urban	No Education	2	Not at all	At least once a week	2	Highest	2	1	1	2	No	Husband	342	Female	37	Government Hospital	No	No	Poor	1.5043479	Rich	Not Worked	Big problem	Female	20–59 months	Health facility	Husband Only	NO
31	1.504347945855544	35 - 39	Togdheer	Urban	No Education	1	Not at all	At least once a week	2	Highest	2	2	2	2	No	Respondent and Husband Jointly	342	Male	40	Government Hospital	No	No	Poor	1.5043479	Rich	Not Worked	Not a big problem	Male	20–59 months	Health facility	Jointly/Other	NO
31	1.504347945855544	35 - 39	Togdheer	Urban	No Education	1	Not at all	At least once a week	2	Highest	2	2	2	2	No	Respondent and Husband Jointly	342	Female	29	Government Hospital	No	No	Poor	1.5043479	Rich	Not Worked	Not a big problem	Male	20–59 months	Health facility	Jointly/Other	NO
31	1.504347945855544	30 - 34	Togdheer	Urban	No Education	2	Not at all	At least once a week	2	Fourth	2	1	2	2	No	Respondent and Husband Jointly	342	Male	66	Government Hospital	No	No	Poor	1.5043479	Rich	Not Worked	Big problem	Female		Health facility	Jointly/Other	NO
31	1.504347945855544	30 - 34	Togdheer	Urban	No Education	2	Not at all	At least once a week	2	Fourth	2	1	2	2	No	Respondent and Husband Jointly	342	Male	25	Government Hospital	No	No	Poor	1.5043479	Rich	Not Worked	Big problem	Female	20–59 months	Health facility	Jointly/Other	NO
31	1.504347945855544	30 - 34	Togdheer	Urban	No Education	1	Not at all	Not at all	2	Fourth	2	2	1	1	No	Respondent	342	Male	16	Government Hospital	No	No	Poor	1.5043479	Rich	Not Worked	Big problem	Male	16–19 months	Health facility	Mother Alone	NO
31	1.504347945855544	30 - 34	Togdheer	Urban	No Education	1	Not at all	Less than once a week	2	Highest	2	2	2	2	No	Respondent and Husband Jointly	342	Male	49	Other Private Medical Sector	Yes	No	Poor	1.5043479	Rich	Not Worked	Not a big problem	Male	20–59 months	Health facility	Jointly/Other	NO
31	1.504347945855544	30 - 34	Togdheer	Urban	No Education	1	Not at all	Less than once a week	2	Highest	2	2	2	2	No	Respondent and Husband Jointly	342	Female	23	MCH/HC	No	No	Poor	1.5043479	Rich	Not Worked	Not a big problem	Male	20–59 months	Health facility	Jointly/Other	NO
31	1.504347945855544	15 - 19	Togdheer	Urban	Primary	1	Not at all	At least once a week	2	Highest	2	1	1	1	No	Respondent and Husband Jointly	342	Male	0	Referral Health Center	No	No	Poor	1.5043479	Rich	Not Worked	Big problem	Male		Health facility	Jointly/Other	NO
31	1.504347945855544	30 - 34	Togdheer	Urban	No Education	1	Not at all	At least once a week	2	Highest	2	2	2	2	No	Husband	342	Male	12	Government Hospital	Yes	No	Poor	1.5043479	Rich	Not Worked	Not a big problem	Male	12–15 months	Health facility	Husband Only	NO
31	1.504347945855544	30 - 34	Togdheer	Urban	No Education	1	Not at all	At least once a week	2	Highest	2	2	2	2	No	Respondent and Husband Jointly	342	Female	57	Government Hospital	No	No	Poor	1.5043479	Rich	Not Worked	Not a big problem	Male	20–59 months	Health facility	Jointly/Other	NO
31	1.504347945855544	35 - 39	Togdheer	Urban	No Education	1	Not at all	Not at all	2	Highest	2	2	2	2	No	Respondent and Husband Jointly	342	Male	59	MCH/HC	Yes	Yes	Good	1.5043479	Rich	Not Worked	Not a big problem	Male	20–59 months	Health facility	Jointly/Other	NO
31	1.504347945855544	35 - 39	Togdheer	Urban	No Education	1	Not at all	Not at all	2	Highest	2	2	2	2	No	Respondent and Husband Jointly	342	Male	48	Government Hospital	No	Yes	Good	1.5043479	Rich	Not Worked	Not a big problem	Male	20–59 months	Health facility	Jointly/Other	NO
31	1.504347945855544	35 - 39	Togdheer	Urban	No Education	1	Not at all	Not at all	2	Highest	2	2	2	2	No	Respondent and Husband Jointly	342	Female	24	Other Home	No	Yes	Good	1.5043479	Rich	Not Worked	Not a big problem	Male	20–59 months	Home and other	Jointly/Other	NO
31	1.504347945855544	35 - 39	Togdheer	Urban	No Education	1	Not at all	Not at all	2	Highest	2	2	2	2	No	Respondent and Husband Jointly	342	Female	10	Her home	No	Yes	Good	1.5043479	Rich	Not Worked	Not a big problem	Male		Home and other	Jointly/Other	NO
31	1.504347945855544	40 - 44	Togdheer	Urban	No Education	1	Not at all	Not at all	2	Fourth	2	1	2	1	No	Husband	342	Male	40	Other	No	No	Poor	1.5043479	Rich	Not Worked	Big problem	Male	20–59 months	Home and other	Husband Only	NO
31	1.504347945855544	25 - 29	Togdheer	Urban	Secondary	2	Not at all	Less than once a week	1	Highest	2	1	1	1	No	Respondent and Husband Jointly	342	Female	55	Government Hospital	No	Yes	Good	1.5043479	Rich	Not Worked	Big problem	Female	20–59 months	Health facility	Jointly/Other	YES
40	1.504347945855544	30 - 34	Togdheer	Urban	No Education	1	Not at all	Not at all	2	Fourth	1	1	1	2	No	Husband	342	Female	49	Government Hospital	No	No	Poor	1.5043479	Rich	Not Worked	Big problem	Male	20–59 months	Health facility	Husband Only	NO
40	1.504347945855544	35 - 39	Togdheer	Urban	No Education	1	Not at all	Not at all	2	Fourth	2	1	1	2	No	Husband	342	Male	69	Her home	No	No	Poor	1.5043479	Rich	Not Worked	Big problem	Male		Home and other	Husband Only	NO
40	1.504347945855544	30 - 34	Togdheer	Urban	No Education	1	Not at all	Not at all	2	Middle	1	1	1	2	No	Husband	342	Male	69	MCH/HC	Yes	No	Poor	1.5043479	Middle	Not Worked	Big problem	Male		Health facility	Husband Only	NO
40	1.504347945855544	40 - 44	Togdheer	Urban	No Education	2	Not at all	Not at all	2	Fourth	2	1	1	1	No	Husband	342	Male	65	Government Hospital	No	Yes	Good	1.5043479	Rich	Not Worked	Big problem	Female		Health facility	Husband Only	NO
40	1.504347945855544	35 - 39	Togdheer	Urban	Primary	2	Not at all	Less than once a week	2	Highest	2	2	2	2	No	Husband	342	Female	43	Government Hospital	No	Yes	Good	1.5043479	Rich	Not Worked	Not a big problem	Female	20–59 months	Health facility	Husband Only	NO
40	1.504347945855544	35 - 39	Togdheer	Urban	Primary	2	Not at all	Less than once a week	2	Highest	2	2	2	2	No	Husband	342	Female	12	Her home	No	No	Poor	1.5043479	Rich	Not Worked	Not a big problem	Female	12–15 months	Home and other	Husband Only	NO
40	1.504347945855544	25 - 29	Togdheer	Urban	No Education	2	Not at all	Not at all	2	Fourth	1	1	2	1	No	Husband	342	Female	66	Her home	No	No	Poor	1.5043479	Rich	Not Worked	Big problem	Female		Home and other	Husband Only	NO
40	1.504347945855544	40 - 44	Togdheer	Urban	No Education	1	Not at all	Not at all	2	Highest	2	1	1	1	No	Husband	342	Male	66	Her home	No	No	Poor	1.5043479	Rich	Not Worked	Big problem	Male		Home and other	Husband Only	NO
40	1.504347945855544	40 - 44	Togdheer	Urban	No Education	1	Not at all	Not at all	2	Highest	2	1	1	1	No	Husband	342	Male	42	Government Hospital	No	Yes	Good	1.5043479	Rich	Not Worked	Big problem	Male	20–59 months	Health facility	Husband Only	NO
40	1.504347945855544	40 - 44	Togdheer	Urban	No Education	1	Not at all	Not at all	2	Highest	2	1	1	1	No	Husband	342	Female	19	Government Hospital	No	Yes	Good	1.5043479	Rich	Not Worked	Big problem	Male	16–19 months	Health facility	Husband Only	NO
40	1.504347945855544	25 - 29	Togdheer	Urban	No Education	1	Not at all	Not at all	1	Highest	2	2	1	2	No	Respondent and Husband Jointly	342	Male	45	Private Hospital/Clinic	Yes	Yes	Good	1.5043479	Rich	Not Worked	Big problem	Male	20–59 months	Health facility	Jointly/Other	YES
40	1.504347945855544	25 - 29	Togdheer	Urban	No Education	1	Not at all	Not at all	1	Highest	2	2	1	2	No	Respondent and Husband Jointly	342	Male	33	Private Hospital/Clinic	No	Yes	Good	1.5043479	Rich	Not Worked	Big problem	Male	20–59 months	Health facility	Jointly/Other	YES
40	1.504347945855544	45 - 49	Togdheer	Urban	No Education	1	Not at all	Not at all	2	Middle	1	1	1	2	No	Respondent	342	Male	69	Private Hospital/Clinic	No	Yes	Good	1.5043479	Middle	Not Worked	Big problem	Male		Health facility	Mother Alone	NO
40	1.504347945855544	35 - 39	Togdheer	Urban	No Education	1	Not at all	Not at all	2	Middle	2	1	2	2	No	Respondent and Husband Jointly	342	Female	45	Her home	No	No	Poor	1.5043479	Middle	Not Worked	Big problem	Male	20–59 months	Home and other	Jointly/Other	NO
40	1.504347945855544	25 - 29	Togdheer	Urban	No Education	2	At least once a week	Not at all	2	Fourth	2	2	2	2	No	Respondent	342	Male	56	Her home	No	No	Poor	1.5043479	Rich	Not Worked	Not a big problem	Female	20–59 months	Home and other	Mother Alone	NO
40	1.504347945855544	25 - 29	Togdheer	Urban	No Education	2	At least once a week	Not at all	2	Fourth	2	2	2	2	No	Respondent	342	Female	28	Her home	No	No	Poor	1.5043479	Rich	Not Worked	Not a big problem	Female	20–59 months	Home and other	Mother Alone	NO
40	1.504347945855544	30 - 34	Togdheer	Urban	No Education	2	Not at all	Not at all	2	Fourth	2	2	2	2	No	Respondent and Husband Jointly	342	Male	36	Her home	No	No	Poor	1.5043479	Rich	Not Worked	Not a big problem	Female	20–59 months	Home and other	Jointly/Other	NO
40	1.504347945855544	30 - 34	Togdheer	Urban	No Education	2	Not at all	Not at all	2	Fourth	2	2	2	2	No	Respondent and Husband Jointly	342	Male	3	Her home	No	No	Poor	1.5043479	Rich	Not Worked	Not a big problem	Female		Home and other	Jointly/Other	NO
40	1.504347945855544	30 - 34	Togdheer	Urban	Primary	2	Not at all	At least once a week	2	Highest	2	2	2	2	No	Respondent and Husband Jointly	342	Male	42	Government Hospital	No	No	Poor	1.5043479	Rich	Not Worked	Not a big problem	Female	20–59 months	Health facility	Jointly/Other	NO
40	1.504347945855544	30 - 34	Togdheer	Urban	No Education	1	Not at all	At least once a week	2	Highest	1	1	1	1	No	Respondent	342	Male	54	MCH/HC	No	No	Poor	1.5043479	Rich	Not Worked	Big problem	Male	20–59 months	Health facility	Mother Alone	NO
40	1.504347945855544	30 - 34	Togdheer	Urban	No Education	1	Not at all	At least once a week	2	Highest	1	1	1	1	No	Respondent	342	Female	39	MCH/HC	No	Yes	Good	1.5043479	Rich	Not Worked	Big problem	Male	20–59 months	Health facility	Mother Alone	NO
40	1.504347945855544	30 - 34	Togdheer	Urban	No Education	1	Not at all	At least once a week	2	Highest	1	1	1	1	No	Respondent	342	Male	8	MCH/HC	No	No	Poor	1.5043479	Rich	Not Worked	Big problem	Male		Health facility	Mother Alone	NO
40	1.504347945855544	25 - 29	Togdheer	Urban	No Education	1	Not at all	Not at all	2	Fourth	1	1	1	1	No	Respondent	342	Male	65	MCH/HC	No	No	Poor	1.5043479	Rich	Not Worked	Big problem	Male		Health facility	Mother Alone	NO
40	1.504347945855544	25 - 29	Togdheer	Urban	No Education	1	Not at all	Not at all	2	Fourth	1	1	1	1	No	Respondent	342	Female	45	Her home	No	Yes	Good	1.5043479	Rich	Not Worked	Big problem	Male	20–59 months	Home and other	Mother Alone	NO
40	1.504347945855544	25 - 29	Togdheer	Urban	No Education	1	Not at all	Not at all	2	Fourth	1	1	1	1	No	Respondent	342	Female	12	Her home	No	Yes	Good	1.5043479	Rich	Not Worked	Big problem	Male	12–15 months	Home and other	Mother Alone	NO
47	1.504347945855544	20 - 24	Togdheer	Urban	Secondary	1	Not at all	At least once a week	2	Highest	2	1	1	2	No	Respondent and Husband Jointly	342	Male	29	Government Hospital	No	No	Poor	1.5043479	Rich	Not Worked	Big problem	Male	20–59 months	Health facility	Jointly/Other	NO
47	1.504347945855544	25 - 29	Togdheer	Urban	No Education	2	Not at all	Not at all	2	Fourth	2	1	1	2	No	Respondent	342	Female	55	Her home	No	No	Poor	1.5043479	Rich	Not Worked	Big problem	Female	20–59 months	Home and other	Mother Alone	NO
47	1.504347945855544	25 - 29	Togdheer	Urban	No Education	2	Not at all	Not at all	2	Fourth	2	1	1	2	No	Respondent	342	Female	39	Government Hospital	No	No	Poor	1.5043479	Rich	Not Worked	Big problem	Female	20–59 months	Health facility	Mother Alone	NO
47	1.504347945855544	25 - 29	Togdheer	Urban	No Education	2	Not at all	Not at all	2	Fourth	2	1	1	2	No	Respondent	342	Female	25	Government Hospital	No	No	Poor	1.5043479	Rich	Not Worked	Big problem	Female	20–59 months	Health facility	Mother Alone	NO
47	1.504347945855544	25 - 29	Togdheer	Urban	No Education	2	Not at all	Not at all	2	Fourth	2	1	1	2	No	Respondent	342	Male	11	Government Hospital	No	No	Poor	1.5043479	Rich	Not Worked	Big problem	Female		Health facility	Mother Alone	NO
47	1.504347945855544	35 - 39	Togdheer	Urban	No Education	1	Not at all	Not at all	2	Fourth	2	1	1	2	No	Respondent and Husband Jointly	342	Male	70	Government Hospital	No	No	Poor	1.5043479	Rich	Not Worked	Big problem	Male		Health facility	Jointly/Other	NO
852	1.504347945855544	40 - 44	Togdheer	Urban	No Education	1	Not at all	Not at all	2	Lowest	1	1	1	1	No	Husband	342	Female	54	Her home	No	No	Poor	1.5043479	Poor	Not Worked	Big problem	Male	20–59 months	Home and other	Husband Only	NO
852	1.504347945855544	40 - 44	Togdheer	Urban	No Education	1	Not at all	Not at all	2	Lowest	1	1	1	1	No	Husband	342	Male	29	Her home	No	No	Poor	1.5043479	Poor	Not Worked	Big problem	Male	20–59 months	Home and other	Husband Only	NO
852	1.504347945855544	40 - 44	Togdheer	Urban	No Education	1	Not at all	Not at all	2	Lowest	1	1	1	1	No	Husband	342	Male	45	Her home	No	No	Poor	1.5043479	Poor	Not Worked	Big problem	Male	20–59 months	Home and other	Husband Only	NO
852	1.504347945855544	35 - 39	Togdheer	Urban	No Education	2	Not at all	Not at all	2	Lowest	1	1	1	1	No	Husband	342	Female	27	Her home	No	No	Poor	1.5043479	Poor	Not Worked	Big problem	Female	20–59 months	Home and other	Husband Only	NO
852	1.504347945855544	35 - 39	Togdheer	Urban	No Education	2	Not at all	Not at all	2	Lowest	1	1	1	1	No	Husband	342	Female	6	Her home	No	No	Poor	1.5043479	Poor	Not Worked	Big problem	Female		Home and other	Husband Only	NO
852	1.504347945855544	30 - 34	Togdheer	Urban	No Education	1	Not at all	Not at all	2	Lowest	2	1	1	1	No	Respondent and Husband Jointly	342	Male	44	Government Hospital	No	No	Poor	1.5043479	Poor	Not Worked	Big problem	Male	20–59 months	Health facility	Jointly/Other	NO
852	1.504347945855544	20 - 24	Togdheer	Urban	No Education	2	Not at all	Not at all	2	Lowest	2	1	1	2	No	Respondent	342	Male	53	MCH/HC	No	No	Poor	1.5043479	Poor	Not Worked	Big problem	Female	20–59 months	Health facility	Mother Alone	NO
852	1.504347945855544	20 - 24	Togdheer	Urban	No Education	2	Not at all	Not at all	2	Lowest	2	1	1	2	No	Respondent	342	Female	37	MCH/HC	No	No	Poor	1.5043479	Poor	Not Worked	Big problem	Female	20–59 months	Health facility	Mother Alone	NO
852	1.504347945855544	20 - 24	Togdheer	Urban	No Education	2	Not at all	Not at all	2	Lowest	2	1	1	2	No	Respondent	342	Female	10	Her home	No	No	Poor	1.5043479	Poor	Not Worked	Big problem	Female		Home and other	Mother Alone	NO
852	1.504347945855544	25 - 29	Togdheer	Urban	No Education	1	Not at all	Not at all	2	Lowest	2	1	2	1	No	Husband	342	Male	48	Her home	No	No	Poor	1.5043479	Poor	Not Worked	Big problem	Male	20–59 months	Home and other	Husband Only	NO
852	1.504347945855544	25 - 29	Togdheer	Urban	No Education	1	Not at all	Not at all	2	Lowest	2	1	2	1	No	Husband	342	Male	21	Her home	Yes	No	Poor	1.5043479	Poor	Not Worked	Big problem	Male	20–59 months	Home and other	Husband Only	NO
852	1.504347945855544	25 - 29	Togdheer	Urban	No Education	1	Not at all	Not at all	2	Lowest	2	1	2	1	No	Husband	342	Male	8	Her home	No	No	Poor	1.5043479	Poor	Not Worked	Big problem	Male		Home and other	Husband Only	NO
852	1.504347945855544	35 - 39	Togdheer	Urban	No Education	1	Not at all	Not at all	2	Lowest	2	1	2	2	No	Respondent	342	Male	48	Her home	Yes	No	Poor	1.5043479	Poor	Not Worked	Big problem	Male	20–59 months	Home and other	Mother Alone	NO
852	1.504347945855544	20 - 24	Togdheer	Urban	No Education	2	Not at all	Not at all	2	Lowest	1	1	1	1	No	Respondent and Husband Jointly	342	Male	64	Her home	No	No	Poor	1.5043479	Poor	Not Worked	Big problem	Female		Home and other	Jointly/Other	NO
852	1.504347945855544	20 - 24	Togdheer	Urban	No Education	2	Not at all	Not at all	2	Lowest	1	1	1	1	No	Respondent and Husband Jointly	342	Female	30	Her home	No	No	Poor	1.5043479	Poor	Not Worked	Big problem	Female	20–59 months	Home and other	Jointly/Other	NO
852	1.504347945855544	35 - 39	Togdheer	Urban	No Education	1	Not at all	Not at all	2	Lowest	1	1	1	2	No	Husband	342	Male	61	Her home	No	No	Poor	1.5043479	Poor	Not Worked	Big problem	Male		Home and other	Husband Only	NO
852	1.504347945855544	35 - 39	Togdheer	Urban	No Education	1	Not at all	Not at all	2	Lowest	1	1	1	2	No	Husband	342	Male	30	Her home	No	No	Poor	1.5043479	Poor	Not Worked	Big problem	Male	20–59 months	Home and other	Husband Only	NO
852	1.504347945855544	35 - 39	Togdheer	Urban	No Education	1	Not at all	Not at all	2	Lowest	1	1	1	2	No	Husband	342	Female	3	Her home	No	No	Poor	1.5043479	Poor	Not Worked	Big problem	Male		Home and other	Husband Only	NO
852	1.504347945855544	40 - 44	Togdheer	Urban	No Education	1	Not at all	Not at all	2	Lowest	1	1	1	1	No	Husband	342	Male	54	Her home	No	No	Poor	1.5043479	Poor	Not Worked	Big problem	Male	20–59 months	Home and other	Husband Only	NO
852	1.504347945855544	40 - 44	Togdheer	Urban	No Education	1	Not at all	Not at all	2	Lowest	1	1	1	1	No	Husband	342	Male	42	Her home	No	No	Poor	1.5043479	Poor	Not Worked	Big problem	Male	20–59 months	Home and other	Husband Only	NO
852	1.504347945855544	40 - 44	Togdheer	Urban	No Education	1	Not at all	Not at all	2	Lowest	1	1	1	1	No	Husband	342	Female	12	Her home	No	No	Poor	1.5043479	Poor	Not Worked	Big problem	Male	12–15 months	Home and other	Husband Only	NO
852	1.504347945855544	45 - 49	Togdheer	Urban	No Education	2	Not at all	Not at all	2	Lowest	1	1	1	1	No	Husband	342	Female	57	Her home	No	No	Poor	1.5043479	Poor	Not Worked	Big problem	Female	20–59 months	Home and other	Husband Only	NO
852	1.504347945855544	45 - 49	Togdheer	Urban	No Education	2	Not at all	Not at all	2	Lowest	1	1	1	1	No	Husband	342	Male	49	Her home	No	No	Poor	1.5043479	Poor	Not Worked	Big problem	Female	20–59 months	Home and other	Husband Only	NO
887	1.504347945855544	20 - 24	Togdheer	Urban	No Education	1	Not at all	Not at all	2	Lowest	2	2	2	2	No	Husband	342	Male	64	Her home	No	No	Poor	1.5043479	Poor	Not Worked	Not a big problem	Male		Home and other	Husband Only	NO
887	1.504347945855544	20 - 24	Togdheer	Urban	No Education	1	Not at all	Not at all	2	Lowest	2	2	2	2	No	Husband	342	Male	41	Her home	No	No	Poor	1.5043479	Poor	Not Worked	Not a big problem	Male	20–59 months	Home and other	Husband Only	NO
887	1.504347945855544	40 - 44	Togdheer	Urban	No Education	1	Not at all	Not at all	2	Lowest	2	2	2	2	No	Respondent	342	Male	18	Her home	No	No	Poor	1.5043479	Poor	Not Worked	Not a big problem	Male	16–19 months	Home and other	Mother Alone	NO
887	1.504347945855544	35 - 39	Togdheer	Urban	No Education	1	Not at all	Not at all	2	Lowest	1	1	1	1	No	Husband	342	Female	57	Her home	No	No	Poor	1.5043479	Poor	Not Worked	Big problem	Male	20–59 months	Home and other	Husband Only	NO
887	1.504347945855544	30 - 34	Togdheer	Urban	No Education	1	Not at all	Not at all	2	Lowest	2	1	1	2	No	Husband	342	Female	27	Her home	No	No	Poor	1.5043479	Poor	Not Worked	Big problem	Male	20–59 months	Home and other	Husband Only	NO
887	1.504347945855544	20 - 24	Togdheer	Urban	No Education	2	Not at all	Not at all	2	Lowest	2	1	1	2	No	Husband	342	Male	48	Private Hospital/Clinic	Yes	No	Poor	1.5043479	Poor	Not Worked	Big problem	Female	20–59 months	Health facility	Husband Only	NO
887	1.504347945855544	20 - 24	Togdheer	Urban	No Education	2	Not at all	Not at all	2	Lowest	2	1	1	2	No	Husband	342	Female	6	Her home	No	No	Poor	1.5043479	Poor	Not Worked	Big problem	Female		Home and other	Husband Only	NO
887	1.504347945855544	35 - 39	Togdheer	Urban	No Education	1	Not at all	Not at all	2	Lowest	1	1	1	1	No	Husband	342	Male	53	Her home	No	No	Poor	1.5043479	Poor	Not Worked	Big problem	Male	20–59 months	Home and other	Husband Only	NO
887	1.504347945855544	15 - 19	Togdheer	Urban	No Education	1	Not at all	Not at all	2	Lowest	1	2	1	1	No	Husband	342	Female	10	Her home	No	No	Poor	1.5043479	Poor	Not Worked	Big problem	Male		Home and other	Husband Only	NO
887	1.504347945855544	25 - 29	Togdheer	Urban	No Education	2	Not at all	Not at all	2	Lowest	1	1	1	1	No	Respondent and Husband Jointly	342	Male	48	Her home	No	No	Poor	1.5043479	Poor	Not Worked	Big problem	Female	20–59 months	Home and other	Jointly/Other	NO
887	1.504347945855544	25 - 29	Togdheer	Urban	No Education	2	Not at all	Not at all	2	Lowest	1	1	1	1	No	Respondent and Husband Jointly	342	Male	6	Her home	No	No	Poor	1.5043479	Poor	Not Worked	Big problem	Female		Home and other	Jointly/Other	NO
887	1.504347945855544	15 - 19	Togdheer	Urban	No Education	1	Not at all	Not at all	2	Lowest	1	1	1	1	No	Respondent and Husband Jointly	342	Male	37	Referral Health Center	No	No	Poor	1.5043479	Poor	Not Worked	Big problem	Male	20–59 months	Health facility	Jointly/Other	NO
887	1.504347945855544	35 - 39	Togdheer	Urban	No Education	1	Not at all	Not at all	2	Lowest	2	2	2	2	No	Respondent and Husband Jointly	342	Male	14	Her home	No	No	Poor	1.5043479	Poor	Not Worked	Not a big problem	Male	12–15 months	Home and other	Jointly/Other	NO
887	1.504347945855544	40 - 44	Togdheer	Urban	No Education	2	Not at all	Not at all	2	Lowest	1	1	1	1	No	Husband	342	Male	54	Her home	No	No	Poor	1.5043479	Poor	Not Worked	Big problem	Female	20–59 months	Home and other	Husband Only	NO
887	1.504347945855544	40 - 44	Togdheer	Urban	No Education	2	Not at all	Not at all	2	Lowest	1	1	1	1	No	Husband	342	Female	13	Her home	No	No	Poor	1.5043479	Poor	Not Worked	Big problem	Female	12–15 months	Home and other	Husband Only	NO
887	1.504347945855544	20 - 24	Togdheer	Urban	No Education	2	Not at all	Not at all	2	Lowest	1	1	1	1	No	Respondent	342	Female	49	Her home	No	No	Poor	1.5043479	Poor	Not Worked	Big problem	Female	20–59 months	Home and other	Mother Alone	NO
887	1.504347945855544	40 - 44	Togdheer	Urban	No Education	1	Not at all	Not at all	2	Lowest	1	1	1	1	No	Respondent	342	Female	41	Her home	No	No	Poor	1.5043479	Poor	Not Worked	Big problem	Male	20–59 months	Home and other	Mother Alone	NO
887	1.504347945855544	25 - 29	Togdheer	Urban	No Education	1	Not at all	Not at all	2	Lowest	1	1	1	1	No	Respondent	342	Male	61	Her home	No	No	Poor	1.5043479	Poor	Not Worked	Big problem	Male		Home and other	Mother Alone	NO
887	1.504347945855544	25 - 29	Togdheer	Urban	No Education	1	Not at all	Not at all	2	Lowest	1	1	1	1	No	Respondent	342	Female	51	Her home	No	No	Poor	1.5043479	Poor	Not Worked	Big problem	Male	20–59 months	Home and other	Mother Alone	NO
887	1.504347945855544	25 - 29	Togdheer	Urban	No Education	1	Not at all	Not at all	2	Lowest	1	1	1	1	No	Respondent	342	Female	26	Her home	No	No	Poor	1.5043479	Poor	Not Worked	Big problem	Male	20–59 months	Home and other	Mother Alone	NO
887	1.504347945855544	25 - 29	Togdheer	Urban	No Education	1	Not at all	Not at all	2	Lowest	1	1	1	1	No	Respondent and Husband Jointly	342	Female	10	Other Home	No	No	Poor	1.5043479	Poor	Not Worked	Big problem	Male		Home and other	Jointly/Other	NO
887	1.504347945855544	30 - 34	Togdheer	Urban	No Education	1	Not at all	Not at all	2	Lowest	2	2	2	2	No	Husband	342	Female	51	Her home	Yes	No	Poor	1.5043479	Poor	Not Worked	Not a big problem	Male	20–59 months	Home and other	Husband Only	NO
887	1.504347945855544	30 - 34	Togdheer	Urban	No Education	1	Not at all	Not at all	2	Lowest	2	2	2	2	No	Husband	342	Male	26	Her home	No	No	Poor	1.5043479	Poor	Not Worked	Not a big problem	Male	20–59 months	Home and other	Husband Only	NO
887	1.504347945855544	40 - 44	Togdheer	Urban	No Education	2	Not at all	Not at all	2	Lowest	2	2	2	2	No	Husband	342	Female	50	Her home	No	No	Poor	1.5043479	Poor	Not Worked	Not a big problem	Female	20–59 months	Home and other	Husband Only	NO
1	1.504347945855544	20 - 24	Togdheer	Urban	No Education	1	Not at all	Not at all	2	Second	1	1	1	1	No	Respondent	342	Female	59	MCH/HC	No	No	Poor	1.5043479	Poor	Not Worked	Big problem	Male	20–59 months	Health facility	Mother Alone	NO
1	1.504347945855544	15 - 19	Togdheer	Urban	Primary	2	Not at all	At least once a week	2	Highest	2	1	1	2	No	Respondent	342	Female	16	Government Hospital	No	No	Poor	1.5043479	Rich	Not Worked	Big problem	Female	16–19 months	Health facility	Mother Alone	NO
1	1.504347945855544	25 - 29	Togdheer	Urban	Primary	2	Not at all	At least once a week	2	Highest	2	1	1	2	No	Respondent	342	Male	68	Government Hospital	No	No	Poor	1.5043479	Rich	Not Worked	Big problem	Female		Health facility	Mother Alone	NO
1	1.504347945855544	20 - 24	Togdheer	Urban	No Education	2	Not at all	At least once a week	2	Highest	2	1	1	2	No	Respondent	342	Female	39	MCH/HC	No	No	Poor	1.5043479	Rich	Not Worked	Big problem	Female	20–59 months	Health facility	Mother Alone	NO
1	1.504347945855544	20 - 24	Togdheer	Urban	No Education	2	Not at all	Not at all	2	Highest	2	1	1	2	No	Respondent and Husband Jointly	342	Male	28	MCH/HC	Yes	No	Poor	1.5043479	Rich	Not Worked	Big problem	Female	20–59 months	Health facility	Jointly/Other	NO
1	1.504347945855544	25 - 29	Togdheer	Urban	No Education	1	Not at all	Not at all	2	Lowest	1	1	1	1	No	Respondent	342	Male	39	MCH/HC	No	No	Poor	1.5043479	Poor	Not Worked	Big problem	Male	20–59 months	Health facility	Mother Alone	NO
1	1.504347945855544	25 - 29	Togdheer	Urban	No Education	1	Not at all	Not at all	2	Lowest	1	1	1	1	No	Respondent	342	Female	34	MCH/HC	No	No	Poor	1.5043479	Poor	Not Worked	Big problem	Male	20–59 months	Health facility	Mother Alone	NO
1	1.504347945855544	30 - 34	Togdheer	Urban	No Education	1	Not at all	Not at all	2	Lowest	2	2	2	2	No	Respondent and Husband Jointly	342	Female	59	Her home	No	No	Poor	1.5043479	Poor	Not Worked	Not a big problem	Male	20–59 months	Home and other	Jointly/Other	NO
1	1.504347945855544	30 - 34	Togdheer	Urban	No Education	1	Not at all	Not at all	2	Lowest	2	2	2	2	No	Respondent and Husband Jointly	342	Female	23	Her home	No	No	Poor	1.5043479	Poor	Not Worked	Not a big problem	Male	20–59 months	Home and other	Jointly/Other	NO
1	1.504347945855544	25 - 29	Togdheer	Urban	No Education	1	Not at all	Not at all	2	Highest	2	1	1	2	No	Respondent and Husband Jointly	342	Male	57	MCH/HC	No	No	Poor	1.5043479	Rich	Not Worked	Big problem	Male	20–59 months	Health facility	Jointly/Other	NO
1	1.504347945855544	20 - 24	Togdheer	Urban	Primary	1	Not at all	At least once a week	2	Highest	2	1	1	2	No	Respondent and Husband Jointly	342	Male	19	MCH/HC	No	No	Poor	1.5043479	Rich	Not Worked	Big problem	Male	16–19 months	Health facility	Jointly/Other	NO
1	1.504347945855544	20 - 24	Togdheer	Urban	Primary	1	Not at all	Not at all	2	Fourth	2	1	1	1	No	Respondent and Husband Jointly	342	Female	28	MCH/HC	No	No	Poor	1.5043479	Rich	Not Worked	Big problem	Male	20–59 months	Health facility	Jointly/Other	NO
1	1.504347945855544	20 - 24	Togdheer	Urban	Primary	1	Not at all	Not at all	2	Fourth	2	1	1	1	No	Respondent and Husband Jointly	342	Female	10	MCH/HC	No	Yes	Good	1.5043479	Rich	Not Worked	Big problem	Male		Health facility	Jointly/Other	NO
1	1.504347945855544	30 - 34	Togdheer	Urban	No Education	1	Not at all	Not at all	2	Highest	2	2	2	2	No	Husband	342	Male	65	Her home	No	No	Poor	1.5043479	Rich	Not Worked	Not a big problem	Male		Home and other	Husband Only	NO
1	1.504347945855544	30 - 34	Togdheer	Urban	No Education	1	Not at all	Not at all	2	Highest	2	2	2	2	No	Husband	342	Female	43	Her home	No	Yes	Good	1.5043479	Rich	Not Worked	Not a big problem	Male	20–59 months	Home and other	Husband Only	NO
1	1.504347945855544	30 - 34	Togdheer	Urban	No Education	1	Not at all	Not at all	2	Highest	2	2	2	2	No	Husband	342	Female	16	Her home	No	Yes	Good	1.5043479	Rich	Not Worked	Not a big problem	Male	16–19 months	Home and other	Husband Only	NO
1	1.504347945855544	30 - 34	Togdheer	Urban	No Education	1	Not at all	At least once a week	2	Highest	2	2	2	2	No	Respondent and Husband Jointly	342	Male	50	Her home	No	No	Poor	1.5043479	Rich	Not Worked	Not a big problem	Male	20–59 months	Home and other	Jointly/Other	NO
1	1.504347945855544	25 - 29	Togdheer	Urban	No Education	1	Not at all	Not at all	2	Second	2	2	2	2	No	Respondent	342	Male	58	Referral Health Center	No	No	Poor	1.5043479	Poor	Not Worked	Not a big problem	Male	20–59 months	Health facility	Mother Alone	NO
1	1.504347945855544	25 - 29	Togdheer	Urban	No Education	1	Not at all	Not at all	2	Second	2	2	2	2	No	Respondent	342	Male	19	Referral Health Center	No	No	Poor	1.5043479	Poor	Not Worked	Not a big problem	Male	16–19 months	Health facility	Mother Alone	NO
1	1.504347945855544	20 - 24	Togdheer	Urban	Secondary	1	Not at all	Not at all	1	Second	2	2	2	2	No	Respondent	342	Female	13	Government Hospital	No	No	Poor	1.5043479	Poor	Not Worked	Not a big problem	Male	12–15 months	Health facility	Mother Alone	YES
1	1.504347945855544	35 - 39	Togdheer	Urban	No Education	1	Not at all	Not at all	2	Lowest	2	1	1	2	No	Respondent and Husband Jointly	342	Male	64	Her home	No	No	Poor	1.5043479	Poor	Not Worked	Big problem	Male		Home and other	Jointly/Other	NO
1	1.504347945855544	35 - 39	Togdheer	Urban	No Education	1	Not at all	Not at all	2	Second	2	1	1	1	No	Respondent and Husband Jointly	342	Male	21	MCH/HC	No	No	Poor	1.5043479	Poor	Not Worked	Big problem	Male	20–59 months	Health facility	Jointly/Other	NO
1	1.504347945855544	35 - 39	Togdheer	Urban	No Education	1	Not at all	Not at all	2	Second	1	1	1	1	Yes	Respondent	342	Male	46	MCH/HC	No	No	Poor	1.5043479	Poor	Worked	Big problem	Male	20–59 months	Health facility	Mother Alone	NO
1	1.504347945855544	20 - 24	Togdheer	Urban	No Education	2	Not at all	Not at all	2	Fourth	1	1	1	1	No	Respondent	342	Male	57	Government Hospital	Yes	No	Poor	1.5043479	Rich	Not Worked	Big problem	Female	20–59 months	Health facility	Mother Alone	NO
1	1.504347945855544	40 - 44	Togdheer	Urban	No Education	2	Not at all	At least once a week	2	Highest	1	1	1	1	No	Respondent and Husband Jointly	342	Female	61	Her home	No	No	Poor	1.5043479	Rich	Not Worked	Big problem	Female		Home and other	Jointly/Other	NO
1	1.504347945855544	40 - 44	Togdheer	Urban	No Education	2	Not at all	At least once a week	2	Highest	1	1	1	1	No	Respondent and Husband Jointly	342	Male	50	Her home	No	No	Poor	1.5043479	Rich	Not Worked	Big problem	Female	20–59 months	Home and other	Jointly/Other	NO
1	1.504347945855544	40 - 44	Togdheer	Urban	No Education	2	Not at all	At least once a week	2	Highest	1	1	1	1	No	Respondent and Husband Jointly	342	Female	39	Her home	No	No	Poor	1.5043479	Rich	Not Worked	Big problem	Female	20–59 months	Home and other	Jointly/Other	NO
6	1.504347945855544	30 - 34	Togdheer	Urban	Primary	2	Not at all	At least once a week	2	Highest	2	1	1	2	No	Respondent	342	Male	53	MCH/HC	No	No	Poor	1.5043479	Rich	Not Worked	Big problem	Female	20–59 months	Health facility	Mother Alone	NO
6	1.504347945855544	35 - 39	Togdheer	Urban	No Education	1	Not at all	At least once a week	2	Highest	1	2	2	2	No	Respondent and Husband Jointly	342	Male	38	Referral Health Center	No	No	Poor	1.5043479	Rich	Not Worked	Big problem	Male	20–59 months	Health facility	Jointly/Other	NO
6	1.504347945855544	20 - 24	Togdheer	Urban	No Education	1	Not at all	At least once a week	2	Highest	1	1	1	2	No	Respondent and Husband Jointly	342	Female	53	Government Hospital	No	No	Poor	1.5043479	Rich	Not Worked	Big problem	Male	20–59 months	Health facility	Jointly/Other	NO
6	1.504347945855544	25 - 29	Togdheer	Urban	Primary	2	Not at all	Not at all	2	Fourth	1	1	2	2	No	Respondent and Husband Jointly	342	Male	54	MCH/HC	No	No	Poor	1.5043479	Rich	Not Worked	Big problem	Female	20–59 months	Health facility	Jointly/Other	NO
6	1.504347945855544	25 - 29	Togdheer	Urban	Primary	2	Not at all	Not at all	2	Fourth	1	1	2	2	No	Respondent and Husband Jointly	342	Male	22	MCH/HC	No	No	Poor	1.5043479	Rich	Not Worked	Big problem	Female	20–59 months	Health facility	Jointly/Other	NO
6	1.504347945855544	25 - 29	Togdheer	Urban	Primary	2	Not at all	Not at all	2	Fourth	1	1	2	2	No	Respondent and Husband Jointly	342	Male	3	Her home	No	No	Poor	1.5043479	Rich	Not Worked	Big problem	Female		Home and other	Jointly/Other	NO
6	1.504347945855544	45 - 49	Togdheer	Urban	No Education	2	Not at all	Not at all	2	Middle	2	1	2	2	No	Respondent and Husband Jointly	342	Female	55	Her home	No	Yes	Good	1.5043479	Middle	Not Worked	Big problem	Female	20–59 months	Home and other	Jointly/Other	NO
6	1.504347945855544	25 - 29	Togdheer	Urban	No Education	1	Not at all	At least once a week	2	Highest	2	2	2	2	No	Husband	342	Male	50	Her home	No	No	Poor	1.5043479	Rich	Not Worked	Not a big problem	Male	20–59 months	Home and other	Husband Only	NO
6	1.504347945855544	25 - 29	Togdheer	Urban	No Education	1	Not at all	At least once a week	2	Highest	2	2	2	2	No	Husband	342	Female	22	Government Hospital	No	No	Poor	1.5043479	Rich	Not Worked	Not a big problem	Male	20–59 months	Health facility	Husband Only	NO
6	1.504347945855544	25 - 29	Togdheer	Urban	No Education	1	Not at all	Not at all	2	Highest	2	2	2	2	No	Respondent	342	Male	70	MCH/HC	No	No	Poor	1.5043479	Rich	Not Worked	Not a big problem	Male		Health facility	Mother Alone	NO
6	1.504347945855544	25 - 29	Togdheer	Urban	No Education	1	Not at all	Not at all	2	Highest	2	2	2	2	No	Respondent	342	Male	37	Referral Health Center	No	Yes	Good	1.5043479	Rich	Not Worked	Not a big problem	Male	20–59 months	Health facility	Mother Alone	NO
6	1.504347945855544	25 - 29	Togdheer	Urban	No Education	1	Not at all	Not at all	2	Highest	2	2	2	2	No	Respondent	342	Female	10	Referral Health Center	No	Yes	Good	1.5043479	Rich	Not Worked	Not a big problem	Male		Health facility	Mother Alone	NO
6	1.504347945855544	30 - 34	Togdheer	Urban	Primary	1	Not at all	At least once a week	2	Highest	2	2	2	2	No	Respondent and Husband Jointly	342	Male	63	MCH/HC	No	No	Poor	1.5043479	Rich	Not Worked	Not a big problem	Male		Health facility	Jointly/Other	NO
6	1.504347945855544	25 - 29	Togdheer	Urban	Primary	1	Not at all	Not at all	1	Highest	2	2	2	2	No	Respondent	342	Male	37	MCH/HC	No	Yes	Good	1.5043479	Rich	Not Worked	Not a big problem	Male	20–59 months	Health facility	Mother Alone	YES
6	1.504347945855544	25 - 29	Togdheer	Urban	Primary	1	Not at all	Not at all	1	Highest	2	2	2	2	No	Respondent	342	Male	21	MCH/HC	No	No	Poor	1.5043479	Rich	Not Worked	Not a big problem	Male	20–59 months	Health facility	Mother Alone	YES
8	1.504347945855544	35 - 39	Togdheer	Urban	No Education	1	Not at all	Not at all	2	Second	2	2	2	2	No	Respondent	342	Male	51	MCH/HC	Yes	Yes	Good	1.5043479	Poor	Not Worked	Not a big problem	Male	20–59 months	Health facility	Mother Alone	NO
8	1.504347945855544	40 - 44	Togdheer	Urban	No Education	2	Not at all	At least once a week	2	Highest	2	2	2	2	No	Respondent	342	Female	60	MCH/HC	No	No	Poor	1.5043479	Rich	Not Worked	Not a big problem	Female		Health facility	Mother Alone	NO
8	1.504347945855544	40 - 44	Togdheer	Urban	No Education	2	Not at all	At least once a week	2	Highest	2	2	2	2	No	Respondent	342	Male	54	MCH/HC	No	No	Poor	1.5043479	Rich	Not Worked	Not a big problem	Female	20–59 months	Health facility	Mother Alone	NO
8	1.504347945855544	40 - 44	Togdheer	Urban	No Education	2	Not at all	At least once a week	2	Highest	2	2	2	2	No	Respondent	342	Female	12	MCH/HC	No	No	Poor	1.5043479	Rich	Not Worked	Not a big problem	Female	12–15 months	Health facility	Mother Alone	NO
8	1.504347945855544	25 - 29	Togdheer	Urban	No Education	2	At least once a week	Less than once a week	2	Highest	2	2	2	1	No	Respondent and Husband Jointly	342	Female	44	Government Hospital	No	Yes	Good	1.5043479	Rich	Not Worked	Not a big problem	Female	20–59 months	Health facility	Jointly/Other	NO
8	1.504347945855544	25 - 29	Togdheer	Urban	Primary	2	Not at all	At least once a week	1	Highest	2	2	2	2	No	Respondent and Husband Jointly	342	Male	49	Government Hospital	Yes	Yes	Good	1.5043479	Rich	Not Worked	Not a big problem	Female	20–59 months	Health facility	Jointly/Other	YES
8	1.504347945855544	25 - 29	Togdheer	Urban	Primary	2	Not at all	At least once a week	1	Highest	2	2	2	2	No	Respondent and Husband Jointly	342	Male	11	Government Hospital	Yes	Yes	Good	1.5043479	Rich	Not Worked	Not a big problem	Female		Health facility	Jointly/Other	YES
8	1.504347945855544	25 - 29	Togdheer	Urban	No Education	1	Not at all	Not at all	2	Second	2	2	2	2	No	Husband	342	Female	53	Her home	No	No	Poor	1.5043479	Poor	Not Worked	Not a big problem	Male	20–59 months	Home and other	Husband Only	NO
8	1.504347945855544	25 - 29	Togdheer	Urban	No Education	1	Not at all	Not at all	2	Second	2	2	2	2	No	Husband	342	Female	23	Her home	No	No	Poor	1.5043479	Poor	Not Worked	Not a big problem	Male	20–59 months	Home and other	Husband Only	NO
8	1.504347945855544	45 - 49	Togdheer	Urban	No Education	2	Not at all	At least once a week	2	Highest	1	1	1	1	No	Husband	342	Female	70	Her home	No	No	Poor	1.5043479	Rich	Not Worked	Big problem	Female		Home and other	Husband Only	NO
8	1.504347945855544	20 - 24	Togdheer	Urban	No Education	2	Not at all	Not at all	2	Second	2	1	1	1	No	Respondent	342	Male	37	Referral Health Center	No	No	Poor	1.5043479	Poor	Not Worked	Big problem	Female	20–59 months	Health facility	Mother Alone	NO
8	1.504347945855544	25 - 29	Togdheer	Urban	No Education	2	Not at all	Not at all	2	Fourth	2	1	2	1	No	Respondent and Husband Jointly	342	Female	59	Government Hospital	Yes	No	Poor	1.5043479	Rich	Not Worked	Big problem	Female	20–59 months	Health facility	Jointly/Other	NO
8	1.504347945855544	25 - 29	Togdheer	Urban	No Education	2	Not at all	Not at all	2	Fourth	2	1	2	1	No	Respondent and Husband Jointly	342	Female	47	Government Hospital	No	Yes	Good	1.5043479	Rich	Not Worked	Big problem	Female	20–59 months	Health facility	Jointly/Other	NO
8	1.504347945855544	25 - 29	Togdheer	Urban	No Education	2	Not at all	Not at all	2	Fourth	2	1	2	1	No	Respondent and Husband Jointly	342	Male	11	Government Hospital	No	Yes	Good	1.5043479	Rich	Not Worked	Big problem	Female		Health facility	Jointly/Other	NO
8	1.504347945855544	35 - 39	Togdheer	Urban	No Education	2	Not at all	Not at all	2	Second	2	2	2	2	No	Respondent and Husband Jointly	342	Male	54	Her home	No	No	Poor	1.5043479	Poor	Not Worked	Not a big problem	Female	20–59 months	Home and other	Jointly/Other	NO
8	1.504347945855544	35 - 39	Togdheer	Urban	No Education	2	Not at all	Not at all	2	Highest	2	2	2	2	No	Respondent	342	Male	38	Her home	Yes	No	Poor	1.5043479	Rich	Not Worked	Not a big problem	Female	20–59 months	Home and other	Mother Alone	NO
8	1.504347945855544	20 - 24	Togdheer	Urban	No Education	1	Not at all	Not at all	2	Middle	2	2	2	2	No	Respondent and Husband Jointly	342	Female	11	MCH/HC	No	No	Poor	1.5043479	Middle	Not Worked	Not a big problem	Male		Health facility	Jointly/Other	NO
8	1.504347945855544	20 - 24	Togdheer	Urban	No Education	1	Not at all	Not at all	2	Highest	2	2	2	2	No	Respondent and Husband Jointly	342	Female	56	Government Hospital	No	Yes	Good	1.5043479	Rich	Not Worked	Not a big problem	Male	20–59 months	Health facility	Jointly/Other	NO
8	1.504347945855544	20 - 24	Togdheer	Urban	No Education	1	Not at all	Not at all	2	Highest	2	2	2	2	No	Respondent and Husband Jointly	342	Male	13	Government Hospital	No	Yes	Good	1.5043479	Rich	Not Worked	Not a big problem	Male	12–15 months	Health facility	Jointly/Other	NO
8	1.504347945855544	15 - 19	Togdheer	Urban	Primary	2	Not at all	Not at all	2	Highest	1	1	1	1	No	Respondent	342	Male	6	MCH/HC	No	No	Poor	1.5043479	Rich	Not Worked	Big problem	Female		Health facility	Mother Alone	NO
8	1.504347945855544	25 - 29	Togdheer	Urban	No Education	1	Not at all	Not at all	2	Highest	1	1	1	1	No	Husband	342	Female	58	Other	No	No	Poor	1.5043479	Rich	Not Worked	Big problem	Male	20–59 months	Home and other	Husband Only	NO
948	1.504347945855544	15 - 19	Togdheer	Urban	No Education	2	Not at all	Not at all	2	Lowest	2	2	2	2	No	Respondent	342	Male	17	Her home	No	No	Poor	1.5043479	Poor	Not Worked	Not a big problem	Female	16–19 months	Home and other	Mother Alone	NO
948	1.504347945855544	20 - 24	Togdheer	Urban	No Education	1	Not at all	Not at all	2	Lowest	1	1	1	1	No	Husband	342	Male	24	Her home	No	No	Poor	1.5043479	Poor	Not Worked	Big problem	Male	20–59 months	Home and other	Husband Only	NO
948	1.504347945855544	20 - 24	Togdheer	Urban	No Education	1	Not at all	Not at all	2	Lowest	1	1	1	1	No	Husband	342	Male	6	Her home	No	No	Poor	1.5043479	Poor	Not Worked	Big problem	Male		Home and other	Husband Only	NO
948	1.504347945855544	45 - 49	Togdheer	Urban	No Education	2	Not at all	Not at all	2	Lowest	2	1	1	2	No	Respondent and Husband Jointly	342	Female	55	Her home	No	No	Poor	1.5043479	Poor	Not Worked	Big problem	Female	20–59 months	Home and other	Jointly/Other	NO
948	1.504347945855544	25 - 29	Togdheer	Urban	No Education	2	Not at all	Not at all	2	Lowest	1	1	1	1	No	Respondent and Husband Jointly	342	Male	24	Her home	No	No	Poor	1.5043479	Poor	Not Worked	Big problem	Female	20–59 months	Home and other	Jointly/Other	NO
948	1.504347945855544	30 - 34	Togdheer	Urban	No Education	2	Not at all	Not at all	2	Lowest	1	1	1	1	No	Respondent and Husband Jointly	342	Male	50	Her home	No	No	Poor	1.5043479	Poor	Not Worked	Big problem	Female	20–59 months	Home and other	Jointly/Other	NO
948	1.504347945855544	20 - 24	Togdheer	Urban	No Education	2	Not at all	Not at all	2	Lowest	1	1	1	1	No	Respondent and Husband Jointly	342	Female	25	Her home	No	No	Poor	1.5043479	Poor	Not Worked	Big problem	Female	20–59 months	Home and other	Jointly/Other	NO
948	1.504347945855544	20 - 24	Togdheer	Urban	No Education	2	Not at all	Not at all	2	Lowest	1	1	1	1	No	Respondent and Husband Jointly	342	Male	0	Her home	No	No	Poor	1.5043479	Poor	Not Worked	Big problem	Female		Home and other	Jointly/Other	NO
948	1.504347945855544	20 - 24	Togdheer	Urban	No Education	2	Not at all	Not at all	2	Lowest	1	1	1	1	No	Respondent and Husband Jointly	342	Male	49	Her home	No	No	Poor	1.5043479	Poor	Not Worked	Big problem	Female	20–59 months	Home and other	Jointly/Other	NO
948	1.504347945855544	20 - 24	Togdheer	Urban	No Education	2	Not at all	Not at all	2	Lowest	1	1	1	1	No	Respondent and Husband Jointly	342	Female	24	Her home	No	No	Poor	1.5043479	Poor	Not Worked	Big problem	Female	20–59 months	Home and other	Jointly/Other	NO
948	1.504347945855544	20 - 24	Togdheer	Urban	No Education	2	Not at all	Not at all	2	Lowest	1	1	1	1	No	Respondent and Husband Jointly	342	Male	37	Her home	No	No	Poor	1.5043479	Poor	Not Worked	Big problem	Female	20–59 months	Home and other	Jointly/Other	NO
948	1.504347945855544	20 - 24	Togdheer	Urban	No Education	2	Not at all	Not at all	2	Lowest	1	1	1	1	No	Respondent and Husband Jointly	342	Male	26	Her home	No	No	Poor	1.5043479	Poor	Not Worked	Big problem	Female	20–59 months	Home and other	Jointly/Other	NO
948	1.504347945855544	20 - 24	Togdheer	Urban	No Education	2	Not at all	Not at all	2	Lowest	1	1	1	1	No	Respondent and Husband Jointly	342	Female	12	Her home	No	No	Poor	1.5043479	Poor	Not Worked	Big problem	Female	12–15 months	Home and other	Jointly/Other	NO
948	1.504347945855544	40 - 44	Togdheer	Urban	No Education	1	Not at all	Not at all	2	Lowest	1	1	1	1	No	Husband	342	Female	64	Her home	No	No	Poor	1.5043479	Poor	Not Worked	Big problem	Male		Home and other	Husband Only	NO
948	1.504347945855544	35 - 39	Togdheer	Urban	No Education	1	Not at all	Not at all	2	Lowest	1	1	1	1	No	Respondent	342	Female	2	Her home	No	No	Poor	1.5043479	Poor	Not Worked	Big problem	Male		Home and other	Mother Alone	NO
948	1.504347945855544	35 - 39	Togdheer	Urban	No Education	1	Not at all	Not at all	2	Lowest	1	1	2	1	No	Respondent and Husband Jointly	342	Male	63	Her home	No	No	Poor	1.5043479	Poor	Not Worked	Big problem	Male		Home and other	Jointly/Other	NO
948	1.504347945855544	35 - 39	Togdheer	Urban	No Education	1	Not at all	Not at all	2	Lowest	1	1	2	1	No	Respondent and Husband Jointly	342	Female	44	Her home	No	No	Poor	1.5043479	Poor	Not Worked	Big problem	Male	20–59 months	Home and other	Jointly/Other	NO
948	1.504347945855544	35 - 39	Togdheer	Urban	No Education	1	Not at all	Not at all	2	Lowest	1	1	2	1	No	Respondent and Husband Jointly	342	Female	2	Other Home	No	No	Poor	1.5043479	Poor	Not Worked	Big problem	Male		Home and other	Jointly/Other	NO
948	1.504347945855544	30 - 34	Togdheer	Urban	No Education	1	Not at all	Not at all	2	Lowest	1	1	1	1	No	Husband	342	Female	47	Her home	No	No	Poor	1.5043479	Poor	Not Worked	Big problem	Male	20–59 months	Home and other	Husband Only	NO
948	1.504347945855544	30 - 34	Togdheer	Urban	No Education	1	Not at all	Not at all	2	Lowest	1	1	1	1	No	Husband	342	Male	24	Her home	No	No	Poor	1.5043479	Poor	Not Worked	Big problem	Male	20–59 months	Home and other	Husband Only	NO
952	1.504347945855544	25 - 29	Togdheer	Urban	No Education	2	Not at all	Not at all	2	Lowest	2	2	2	2	No	Respondent	342	Male	67	Her home	No	No	Poor	1.5043479	Poor	Not Worked	Not a big problem	Female		Home and other	Mother Alone	NO
952	1.504347945855544	25 - 29	Togdheer	Urban	No Education	2	Not at all	Not at all	2	Lowest	2	2	2	2	No	Respondent	342	Female	53	Her home	No	No	Poor	1.5043479	Poor	Not Worked	Not a big problem	Female	20–59 months	Home and other	Mother Alone	NO
952	1.504347945855544	25 - 29	Togdheer	Urban	No Education	2	Not at all	Not at all	2	Lowest	2	2	2	2	No	Respondent	342	Male	42	Referral Health Center	No	No	Poor	1.5043479	Poor	Not Worked	Not a big problem	Female	20–59 months	Health facility	Mother Alone	NO
952	1.504347945855544	25 - 29	Togdheer	Urban	No Education	2	Not at all	Not at all	2	Lowest	2	2	2	2	No	Respondent	342	Male	19	Her home	No	No	Poor	1.5043479	Poor	Not Worked	Not a big problem	Female	16–19 months	Home and other	Mother Alone	NO
952	1.504347945855544	30 - 34	Togdheer	Urban	No Education	1	Not at all	Not at all	2	Lowest	2	2	2	2	No	Respondent	342	Female	39	Her home	No	No	Poor	1.5043479	Poor	Not Worked	Not a big problem	Male	20–59 months	Home and other	Mother Alone	NO
952	1.504347945855544	30 - 34	Togdheer	Urban	No Education	1	Not at all	Not at all	2	Lowest	2	2	2	2	No	Respondent	342	Female	1	Her home	No	No	Poor	1.5043479	Poor	Not Worked	Not a big problem	Male		Home and other	Mother Alone	NO
952	1.504347945855544	15 - 19	Togdheer	Urban	No Education	1	Not at all	Not at all	2	Lowest	1	1	1	1	No	Husband	342	Female	45	Her home	No	No	Poor	1.5043479	Poor	Not Worked	Big problem	Male	20–59 months	Home and other	Husband Only	NO
952	1.504347945855544	15 - 19	Togdheer	Urban	No Education	1	Not at all	Not at all	2	Lowest	1	1	1	1	No	Husband	342	Male	25	Her home	No	No	Poor	1.5043479	Poor	Not Worked	Big problem	Male	20–59 months	Home and other	Husband Only	NO
952	.676565127081644	30 - 34	Togdheer	Rural	No Education	1	Not at all	Not at all	2	Lowest	1	1	1	1	No	Husband	341	Female	24	Her home	No	No	Poor	.67656511	Poor	Not Worked	Big problem	Male	20–59 months	Home and other	Husband Only	NO
952	.676565127081644	25 - 29	Togdheer	Rural	No Education	2	Not at all	Not at all	2	Lowest	1	1	1	1	No	Respondent and Husband Jointly	341	Male	60	Her home	No	No	Poor	.67656511	Poor	Not Worked	Big problem	Female		Home and other	Jointly/Other	NO
952	.676565127081644	25 - 29	Togdheer	Rural	No Education	2	Not at all	Not at all	2	Lowest	1	1	1	1	No	Respondent and Husband Jointly	341	Female	43	Her home	No	No	Poor	.67656511	Poor	Not Worked	Big problem	Female	20–59 months	Home and other	Jointly/Other	NO
952	.676565127081644	25 - 29	Togdheer	Rural	No Education	2	Not at all	Not at all	2	Lowest	1	1	1	1	No	Respondent and Husband Jointly	341	Male	7	Her home	No	No	Poor	.67656511	Poor	Not Worked	Big problem	Female		Home and other	Jointly/Other	NO
952	.676565127081644	30 - 34	Togdheer	Rural	No Education	1	Not at all	Not at all	2	Lowest	1	1	1	1	No	Respondent and Husband Jointly	341	Female	54	Her home	No	No	Poor	.67656511	Poor	Not Worked	Big problem	Male	20–59 months	Home and other	Jointly/Other	NO
952	.676565127081644	30 - 34	Togdheer	Rural	No Education	1	Not at all	Not at all	2	Lowest	1	1	1	1	No	Respondent and Husband Jointly	341	Female	26	Her home	No	No	Poor	.67656511	Poor	Not Worked	Big problem	Male	20–59 months	Home and other	Jointly/Other	NO
952	.676565127081644	40 - 44	Togdheer	Rural	No Education	2	Not at all	Not at all	2	Second	1	1	1	1	No	Respondent	341	Female	49	Her home	No	No	Poor	.67656511	Poor	Not Worked	Big problem	Female	20–59 months	Home and other	Mother Alone	NO
952	.676565127081644	40 - 44	Togdheer	Rural	No Education	2	Not at all	Not at all	2	Second	1	1	1	1	No	Respondent	341	Female	13	Her home	No	No	Poor	.67656511	Poor	Not Worked	Big problem	Female	12–15 months	Home and other	Mother Alone	NO
952	.676565127081644	25 - 29	Togdheer	Rural	No Education	2	Not at all	Not at all	2	Lowest	1	2	1	1	No	Respondent and Husband Jointly	341	Male	32	Her home	No	No	Poor	.67656511	Poor	Not Worked	Big problem	Female	20–59 months	Home and other	Jointly/Other	NO
952	.676565127081644	25 - 29	Togdheer	Rural	No Education	2	Not at all	Not at all	2	Lowest	1	2	1	1	No	Respondent and Husband Jointly	341	Male	3	Her home	No	No	Poor	.67656511	Poor	Not Worked	Big problem	Female		Home and other	Jointly/Other	NO
2	.676565127081644	25 - 29	Togdheer	Rural	No Education	2	Not at all	Not at all	2	Highest	1	1	1	2	No	Husband	341	Female	37	MCH/HC	No	No	Poor	.67656511	Rich	Not Worked	Big problem	Female	20–59 months	Health facility	Husband Only	NO
2	.676565127081644	25 - 29	Togdheer	Rural	No Education	2	Not at all	Not at all	2	Highest	1	1	1	2	No	Husband	341	Male	23	MCH/HC	No	No	Poor	.67656511	Rich	Not Worked	Big problem	Female	20–59 months	Health facility	Husband Only	NO
2	.676565127081644	20 - 24	Togdheer	Rural	Primary	2	Not at all	Not at all	2	Fourth	2	1	1	1	No	Respondent	341	Female	11	Her home	No	No	Poor	.67656511	Rich	Not Worked	Big problem	Female		Home and other	Mother Alone	NO
2	.676565127081644	20 - 24	Togdheer	Rural	Primary	1	Not at all	Not at all	2	Fourth	2	1	1	2	No	Respondent	341	Male	22	Her home	No	No	Poor	.67656511	Rich	Not Worked	Big problem	Male	20–59 months	Home and other	Mother Alone	NO
2	.676565127081644	40 - 44	Togdheer	Rural	No Education	1	Not at all	Not at all	2	Middle	1	1	1	1	No	Respondent	341	Female	68	Her home	No	No	Poor	.67656511	Middle	Not Worked	Big problem	Male		Home and other	Mother Alone	NO
2	.676565127081644	30 - 34	Togdheer	Rural	No Education	1	Not at all	At least once a week	2	Highest	1	1	1	1	No	Husband	341	Female	58	Private Hospital/Clinic	No	No	Poor	.67656511	Rich	Not Worked	Big problem	Male	20–59 months	Health facility	Husband Only	NO
2	.676565127081644	20 - 24	Togdheer	Rural	Primary	1	Not at all	At least once a week	1	Highest	1	1	1	1	No	Husband	341	Male	40	Government Hospital	No	No	Poor	.67656511	Rich	Not Worked	Big problem	Male	20–59 months	Health facility	Husband Only	YES
2	.676565127081644	20 - 24	Togdheer	Rural	Primary	1	Not at all	At least once a week	1	Highest	1	1	1	1	No	Husband	341	Female	30	Government Hospital	No	No	Poor	.67656511	Rich	Not Worked	Big problem	Male	20–59 months	Health facility	Husband Only	YES
2	.676565127081644	30 - 34	Togdheer	Rural	No Education	2	Not at all	Not at all	2	Second	2	1	1	1	No	Husband	341	Female	65	Her home	No	Yes	Good	.67656511	Poor	Not Worked	Big problem	Female		Home and other	Husband Only	NO
2	.676565127081644	35 - 39	Togdheer	Rural	No Education	2	Not at all	Not at all	2	Middle	2	1	2	2	No	Husband	341	Female	58	MCH/HC	Yes	No	Poor	.67656511	Middle	Not Worked	Big problem	Female	20–59 months	Health facility	Husband Only	NO
2	.676565127081644	35 - 39	Togdheer	Rural	No Education	2	Not at all	Not at all	2	Middle	2	1	2	2	No	Husband	341	Male	22	Her home	No	No	Poor	.67656511	Middle	Not Worked	Big problem	Female	20–59 months	Home and other	Husband Only	NO
2	.676565127081644	40 - 44	Togdheer	Rural	No Education	2	Not at all	Not at all	2	Highest	2	2	2	2	No	Respondent and Husband Jointly	341	Female	70	Her home	No	No	Poor	.67656511	Rich	Not Worked	Not a big problem	Female		Home and other	Jointly/Other	NO
1	.676565127081644	30 - 34	Togdheer	Rural	Primary	2	Not at all	Not at all	2	Second	1	1	1	2	No	Husband	341	Male	41	Government Hospital	No	No	Poor	.67656511	Poor	Not Worked	Big problem	Female	20–59 months	Health facility	Husband Only	NO
1	.676565127081644	20 - 24	Togdheer	Rural	Primary	2	Not at all	Not at all	2	Fourth	1	1	1	1	No	Husband	341	Male	46	Government Hospital	Yes	Yes	Good	.67656511	Rich	Not Worked	Big problem	Female	20–59 months	Health facility	Husband Only	NO
1	.676565127081644	20 - 24	Togdheer	Rural	Primary	2	Not at all	Not at all	2	Fourth	1	1	1	1	No	Husband	341	Female	18	Government Hospital	No	No	Poor	.67656511	Rich	Not Worked	Big problem	Female	16–19 months	Health facility	Husband Only	NO
1	.676565127081644	35 - 39	Togdheer	Rural	Primary	2	Less than once a week	Less than once a week	2	Second	1	1	1	1	No	Husband	341	Female	12	MCH/HC	No	No	Poor	.67656511	Poor	Not Worked	Big problem	Female	12–15 months	Health facility	Husband Only	NO
1	.676565127081644	20 - 24	Togdheer	Rural	Primary	2	Not at all	Not at all	2	Fourth	2	1	2	1	No	Husband	341	Female	50	Her home	No	No	Poor	.67656511	Rich	Not Worked	Big problem	Female	20–59 months	Home and other	Husband Only	NO
1	.676565127081644	25 - 29	Togdheer	Rural	No Education	1	Not at all	Not at all	2	Middle	2	1	2	2	No	Husband	341	Female	28	Government Hospital	Don't Know	No	Poor	.67656511	Middle	Not Worked	Big problem	Male	20–59 months	Health facility	Husband Only	NO
1	.676565127081644	35 - 39	Togdheer	Rural	No Education	1	Not at all	Not at all	2	Middle	2	2	2	1	No	Husband	341	Female	15	Her home	No	No	Poor	.67656511	Middle	Not Worked	Not a big problem	Male	12–15 months	Home and other	Husband Only	NO
1	.676565127081644	25 - 29	Togdheer	Rural	No Education	1	Not at all	Not at all	2	Middle	1	1	1	2	No	Respondent and Husband Jointly	341	Male	70	Her home	Yes	No	Poor	.67656511	Middle	Not Worked	Big problem	Male		Home and other	Jointly/Other	NO
1	.676565127081644	20 - 24	Togdheer	Rural	Primary	1	Not at all	Not at all	2	Fourth	2	2	2	2	No	Respondent	341	Female	3	Her home	No	No	Poor	.67656511	Rich	Not Worked	Not a big problem	Male		Home and other	Mother Alone	NO
1	.676565127081644	20 - 24	Togdheer	Rural	Primary	1	At least once a week	Not at all	2	Fourth	2	2	2	2	No	Respondent	341	Female	46	Her home	No	No	Poor	.67656511	Rich	Not Worked	Not a big problem	Male	20–59 months	Home and other	Mother Alone	NO
1	.676565127081644	20 - 24	Togdheer	Rural	Primary	1	Not at all	Not at all	2	Fourth	2	2	2	2	No	Respondent and Husband Jointly	341	Male	20	MCH/HC	No	No	Poor	.67656511	Rich	Not Worked	Not a big problem	Male	20–59 months	Health facility	Jointly/Other	NO
1	.676565127081644	35 - 39	Togdheer	Rural	No Education	1	Not at all	Not at all	2	Lowest	2	2	2	2	No	Respondent and Husband Jointly	341	Female	58	MCH/HC	No	No	Poor	.67656511	Poor	Not Worked	Not a big problem	Male	20–59 months	Health facility	Jointly/Other	NO
1	.676565127081644	45 - 49	Togdheer	Rural	No Education	1	Not at all	Not at all	2	Middle	1	1	1	1	No	Respondent	341	Female	50	MCH/HC	No	No	Poor	.67656511	Middle	Not Worked	Big problem	Male	20–59 months	Health facility	Mother Alone	NO
1	.676565127081644	25 - 29	Togdheer	Rural	No Education	2	Not at all	Not at all	2	Second	1	1	1	2	No	Husband	341	Female	48	Her home	No	No	Poor	.67656511	Poor	Not Worked	Big problem	Female	20–59 months	Home and other	Husband Only	NO
1	.676565127081644	25 - 29	Togdheer	Rural	No Education	2	Not at all	Not at all	2	Fourth	1	1	1	1	No	Husband	341	Female	58	MCH/HC	No	No	Poor	.67656511	Rich	Not Worked	Big problem	Female	20–59 months	Health facility	Husband Only	NO
1	.676565127081644	25 - 29	Togdheer	Rural	No Education	2	Not at all	Not at all	2	Fourth	1	1	1	1	No	Husband	341	Male	25	MCH/HC	Yes	No	Poor	.67656511	Rich	Not Worked	Big problem	Female	20–59 months	Health facility	Husband Only	NO
1	.676565127081644	25 - 29	Togdheer	Rural	No Education	2	Not at all	Not at all	2	Fourth	1	1	1	1	No	Husband	341	Male	5	Her home	No	No	Poor	.67656511	Rich	Not Worked	Big problem	Female		Home and other	Husband Only	NO
1	.676565127081644	15 - 19	Togdheer	Rural	No Education	2	Not at all	Not at all	2	Fourth	2	2	2	2	No	Husband	341	Male	64	MCH/HC	No	No	Poor	.67656511	Rich	Not Worked	Not a big problem	Female		Health facility	Husband Only	NO
1	.676565127081644	30 - 34	Togdheer	Rural	No Education	1	Not at all	Not at all	2	Fourth	2	1	1	1	No	Respondent	341	Male	66	Her home	No	No	Poor	.67656511	Rich	Not Worked	Big problem	Male		Home and other	Mother Alone	NO
1	.676565127081644	30 - 34	Togdheer	Rural	No Education	1	Not at all	Not at all	2	Fourth	2	1	1	1	No	Respondent	341	Male	34	Her home	Yes	No	Poor	.67656511	Rich	Not Worked	Big problem	Male	20–59 months	Home and other	Mother Alone	NO
1	.676565127081644	30 - 34	Togdheer	Rural	No Education	1	Not at all	Not at all	2	Fourth	2	1	1	1	No	Respondent	341	Female	0	Her home	No	No	Poor	.67656511	Rich	Not Worked	Big problem	Male		Home and other	Mother Alone	NO
1	.676565127081644	25 - 29	Togdheer	Rural	No Education	1	Not at all	Not at all	2	Highest	1	1	1	1	No	Husband	341	Male	70	Government Hospital	No	No	Poor	.67656511	Rich	Not Worked	Big problem	Male		Health facility	Husband Only	NO
1	.676565127081644	25 - 29	Togdheer	Rural	No Education	1	Not at all	Not at all	2	Highest	1	1	1	1	No	Husband	341	Female	12	Her home	No	No	Poor	.67656511	Rich	Not Worked	Big problem	Male	12–15 months	Home and other	Husband Only	NO
1	.676565127081644	20 - 24	Togdheer	Rural	Primary	2	Not at all	Not at all	1	Highest	2	2	2	2	No	Husband	341	Male	13	Government Hospital	No	No	Poor	.67656511	Rich	Not Worked	Not a big problem	Female	12–15 months	Health facility	Husband Only	YES
1	.676565127081644	30 - 34	Togdheer	Rural	No Education	2	Not at all	Not at all	2	Second	1	1	1	1	No	Husband	341	Female	70	MCH/HC	No	No	Poor	.67656511	Poor	Not Worked	Big problem	Female		Health facility	Husband Only	NO
1	.676565127081644	35 - 39	Togdheer	Rural	No Education	2	Not at all	Not at all	2	Second	1	1	2	2	No	Husband	341	Male	10	MCH/HC	No	No	Poor	.67656511	Poor	Not Worked	Big problem	Female		Health facility	Husband Only	NO
1	.676565127081644	25 - 29	Togdheer	Rural	Primary	2	Not at all	Not at all	2	Fourth	2	2	2	2	No	Respondent and Husband Jointly	341	Male	70	Her home	No	No	Poor	.67656511	Rich	Not Worked	Not a big problem	Female		Home and other	Jointly/Other	NO
1	.676565127081644	25 - 29	Togdheer	Rural	Primary	2	Not at all	Not at all	2	Fourth	2	2	2	2	No	Respondent and Husband Jointly	341	Female	46	Her home	No	No	Poor	.67656511	Rich	Not Worked	Not a big problem	Female	20–59 months	Home and other	Jointly/Other	NO
1	.676565127081644	25 - 29	Togdheer	Rural	Primary	2	Not at all	Not at all	2	Fourth	2	2	2	2	No	Respondent and Husband Jointly	341	Male	10	Her home	No	No	Poor	.67656511	Rich	Not Worked	Not a big problem	Female		Home and other	Jointly/Other	NO
1	.676565127081644	30 - 34	Togdheer	Rural	No Education	1	Not at all	Not at all	2	Lowest	1	1	1	1	No	Respondent and Husband Jointly	341	Male	70	Her home	Yes	No	Poor	.67656511	Poor	Not Worked	Big problem	Male		Home and other	Jointly/Other	NO
1	.676565127081644	25 - 29	Togdheer	Rural	No Education	1	Not at all	Not at all	2	Fourth	1	1	1	1	No	Respondent	341	Female	54	Her home	No	No	Poor	.67656511	Rich	Not Worked	Big problem	Male	20–59 months	Home and other	Mother Alone	NO
1	.676565127081644	25 - 29	Togdheer	Rural	No Education	1	Not at all	Not at all	2	Fourth	1	1	1	1	No	Respondent	341	Male	31	Her home	No	No	Poor	.67656511	Rich	Not Worked	Big problem	Male	20–59 months	Home and other	Mother Alone	NO
1	.676565127081644	25 - 29	Togdheer	Rural	No Education	1	Not at all	Not at all	2	Fourth	1	1	1	1	No	Respondent	341	Female	0	Her home	No	No	Poor	.67656511	Rich	Not Worked	Big problem	Male		Home and other	Mother Alone	NO
1	.676565127081644	35 - 39	Togdheer	Rural	No Education	1	Not at all	Not at all	2	Second	1	1	1	2	No	Husband	341	Male	64	Her home	Yes	No	Poor	.67656511	Poor	Not Worked	Big problem	Male		Home and other	Husband Only	NO
1	.676565127081644	35 - 39	Togdheer	Rural	No Education	1	Not at all	Not at all	2	Second	1	1	1	2	No	Husband	341	Male	49	Government Hospital	Yes	No	Poor	.67656511	Poor	Not Worked	Big problem	Male	20–59 months	Health facility	Husband Only	NO
1	.676565127081644	35 - 39	Togdheer	Rural	No Education	1	Not at all	Not at all	2	Second	1	1	1	2	No	Husband	341	Female	24	Her home	No	No	Poor	.67656511	Poor	Not Worked	Big problem	Male	20–59 months	Home and other	Husband Only	NO
1	.676565127081644	15 - 19	Togdheer	Rural	No Education	2	Not at all	Not at all	2	Middle	2	1	1	1	No	Husband	341	Female	4	Her home	No	No	Poor	.67656511	Middle	Not Worked	Big problem	Female		Home and other	Husband Only	NO
1	.676565127081644	40 - 44	Togdheer	Rural	No Education	1	Not at all	Not at all	2	Fourth	1	1	1	1	No	Respondent	341	Female	46	Her home	No	No	Poor	.67656511	Rich	Not Worked	Big problem	Male	20–59 months	Home and other	Mother Alone	NO
1	.676565127081644	40 - 44	Togdheer	Rural	No Education	1	Not at all	Not at all	2	Fourth	1	1	1	1	No	Respondent	341	Female	14	Her home	No	No	Poor	.67656511	Rich	Not Worked	Big problem	Male	12–15 months	Home and other	Mother Alone	NO
1	.676565127081644	15 - 19	Togdheer	Rural	No Education	1	Not at all	Not at all	2	Middle	1	1	1	1	No	Respondent	341	Female	34	Her home	No	No	Poor	.67656511	Middle	Not Worked	Big problem	Male	20–59 months	Home and other	Mother Alone	NO
1	.676565127081644	15 - 19	Togdheer	Rural	No Education	1	Not at all	Not at all	2	Middle	1	1	1	1	No	Respondent	341	Female	16	Her home	No	No	Poor	.67656511	Middle	Not Worked	Big problem	Male	16–19 months	Home and other	Mother Alone	NO
1	.676565127081644	30 - 34	Togdheer	Rural	No Education	1	Not at all	Not at all	2	Second	1	1	1	1	No	Husband	341	Female	60	Her home	No	No	Poor	.67656511	Poor	Not Worked	Big problem	Male		Home and other	Husband Only	NO
1	.676565127081644	25 - 29	Togdheer	Rural	No Education	2	Not at all	Not at all	2	Middle	1	1	1	1	No	Respondent	341	Male	41	Government Hospital	Yes	No	Poor	.67656511	Middle	Not Worked	Big problem	Female	20–59 months	Health facility	Mother Alone	NO
1	.676565127081644	35 - 39	Togdheer	Rural	Primary	2	At least once a week	Not at all	2	Second	1	1	1	1	No	Respondent and Husband Jointly	341	Male	46	Her home	No	No	Poor	.67656511	Poor	Not Worked	Big problem	Female	20–59 months	Home and other	Jointly/Other	NO
1	.676565127081644	35 - 39	Togdheer	Rural	Primary	2	At least once a week	Not at all	2	Second	1	1	1	1	No	Respondent and Husband Jointly	341	Female	15	Her home	No	No	Poor	.67656511	Poor	Not Worked	Big problem	Female	12–15 months	Home and other	Jointly/Other	NO
1	.676565127081644	20 - 24	Togdheer	Rural	No Education	2	Not at all	Not at all	2	Middle	1	1	1	1	No	Respondent	341	Female	58	Her home	No	No	Poor	.67656511	Middle	Not Worked	Big problem	Female	20–59 months	Home and other	Mother Alone	NO
1	.676565127081644	20 - 24	Togdheer	Rural	No Education	2	Not at all	Not at all	2	Middle	1	1	1	1	No	Respondent	341	Male	38	Her home	No	No	Poor	.67656511	Middle	Not Worked	Big problem	Female	20–59 months	Home and other	Mother Alone	NO
1	.676565127081644	20 - 24	Togdheer	Rural	No Education	2	Not at all	Not at all	2	Middle	1	1	1	1	No	Respondent	341	Male	2	Her home	No	No	Poor	.67656511	Middle	Not Worked	Big problem	Female		Home and other	Mother Alone	NO
1	.676565127081644	20 - 24	Togdheer	Rural	Primary	2	Not at all	Not at all	2	Middle	1	1	1	1	No	Respondent	341	Female	39	Her home	Don't Know	No	Poor	.67656511	Middle	Not Worked	Big problem	Female	20–59 months	Home and other	Mother Alone	NO
1	.676565127081644	20 - 24	Togdheer	Rural	Primary	2	Not at all	Not at all	2	Middle	1	1	1	1	No	Respondent	341	Male	17	Her home	No	No	Poor	.67656511	Middle	Not Worked	Big problem	Female	16–19 months	Home and other	Mother Alone	NO
1	.676565127081644	30 - 34	Togdheer	Rural	No Education	2	Not at all	Not at all	2	Second	1	1	1	1	No	Husband	341	Female	24	Her home	Yes	No	Poor	.67656511	Poor	Not Worked	Big problem	Female	20–59 months	Home and other	Husband Only	NO
1	.676565127081644	25 - 29	Togdheer	Rural	No Education	1	Not at all	Not at all	2	Lowest	2	1	1	2	No	Respondent	341	Female	48	Her home	No	No	Poor	.67656511	Poor	Not Worked	Big problem	Male	20–59 months	Home and other	Mother Alone	NO
1	.676565127081644	25 - 29	Togdheer	Rural	No Education	1	Not at all	Not at all	2	Lowest	2	1	1	2	No	Respondent	341	Male	40	Her home	No	No	Poor	.67656511	Poor	Not Worked	Big problem	Male	20–59 months	Home and other	Mother Alone	NO
1	.676565127081644	25 - 29	Togdheer	Rural	No Education	1	Not at all	Not at all	2	Lowest	2	1	1	2	No	Respondent	341	Male	6	Her home	No	No	Poor	.67656511	Poor	Not Worked	Big problem	Male		Home and other	Mother Alone	NO
1	.676565127081644	35 - 39	Togdheer	Rural	No Education	1	Not at all	Not at all	2	Second	1	1	1	2	No	Respondent and Husband Jointly	341	Male	23	Her home	No	No	Poor	.67656511	Poor	Not Worked	Big problem	Male	20–59 months	Home and other	Jointly/Other	NO
1	.676565127081644	25 - 29	Togdheer	Rural	No Education	2	Not at all	Not at all	2	Second	2	1	1	1	No	Respondent	341	Male	49	Her home	No	No	Poor	.67656511	Poor	Not Worked	Big problem	Female	20–59 months	Home and other	Mother Alone	NO
1	.676565127081644	20 - 24	Togdheer	Rural	Primary	2	Not at all	Not at all	2	Second	2	1	2	1	No	Respondent	341	Female	31	Government Hospital	No	No	Poor	.67656511	Poor	Not Worked	Big problem	Female	20–59 months	Health facility	Mother Alone	NO
1	.676565127081644	35 - 39	Togdheer	Rural	No Education	1	Not at all	Not at all	2	Second	1	1	1	1	No	Husband	341	Male	58	Her home	No	No	Poor	.67656511	Poor	Not Worked	Big problem	Male	20–59 months	Home and other	Husband Only	NO
1	.676565127081644	35 - 39	Togdheer	Rural	No Education	1	Not at all	Not at all	2	Second	1	1	1	1	No	Husband	341	Male	34	Her home	No	No	Poor	.67656511	Poor	Not Worked	Big problem	Male	20–59 months	Home and other	Husband Only	NO
1	.676565127081644	25 - 29	Togdheer	Rural	Primary	1	Not at all	Not at all	2	Second	2	1	1	1	No	Husband	341	Male	66	Her home	No	No	Poor	.67656511	Poor	Not Worked	Big problem	Male		Home and other	Husband Only	NO
1	.676565127081644	25 - 29	Togdheer	Rural	Primary	1	Not at all	Not at all	2	Second	2	1	1	1	No	Husband	341	Female	40	Her home	No	No	Poor	.67656511	Poor	Not Worked	Big problem	Male	20–59 months	Home and other	Husband Only	NO
1	.676565127081644	25 - 29	Togdheer	Rural	Primary	1	Not at all	Not at all	2	Second	2	1	1	1	No	Husband	341	Male	20	Her home	No	Yes	Good	.67656511	Poor	Not Worked	Big problem	Male	20–59 months	Home and other	Husband Only	NO
1	.676565127081644	25 - 29	Togdheer	Rural	Primary	1	Not at all	Not at all	2	Second	2	1	1	1	No	Husband	341	Male	1	Her home	No	No	Poor	.67656511	Poor	Not Worked	Big problem	Male		Home and other	Husband Only	NO
1	.676565127081644	25 - 29	Togdheer	Rural	No Education	1	Not at all	Not at all	2	Lowest	2	1	1	1	No	Husband	341	Female	7	Her home	No	No	Poor	.67656511	Poor	Not Worked	Big problem	Male		Home and other	Husband Only	NO
1	.676565127081644	45 - 49	Togdheer	Rural	No Education	2	Not at all	Not at all	2	Second	2	1	1	1	No	Respondent and Husband Jointly	341	Female	9	Her home	No	No	Poor	.67656511	Poor	Not Worked	Big problem	Female		Home and other	Jointly/Other	NO
1	.676565127081644	25 - 29	Togdheer	Rural	Primary	2	Not at all	Not at all	2	Second	1	1	1	1	No	Respondent and Husband Jointly	341	Female	46	Her home	No	No	Poor	.67656511	Poor	Not Worked	Big problem	Female	20–59 months	Home and other	Jointly/Other	NO
1	.676565127081644	25 - 29	Togdheer	Rural	Primary	2	Not at all	Not at all	2	Second	1	1	1	1	No	Respondent and Husband Jointly	341	Male	9	Her home	No	No	Poor	.67656511	Poor	Not Worked	Big problem	Female		Home and other	Jointly/Other	NO
1	.676565127081644	20 - 24	Togdheer	Rural	No Education	1	Not at all	Not at all	2	Second	1	1	1	1	No	Respondent	341	Female	58	Her home	No	No	Poor	.67656511	Poor	Not Worked	Big problem	Male	20–59 months	Home and other	Mother Alone	NO
1	.676565127081644	20 - 24	Togdheer	Rural	No Education	1	Not at all	Not at all	2	Second	1	1	1	1	No	Respondent	341	Female	5	Her home	No	No	Poor	.67656511	Poor	Not Worked	Big problem	Male		Home and other	Mother Alone	NO
1	.676565127081644	25 - 29	Togdheer	Rural	No Education	2	Not at all	Not at all	2	Second	1	1	1	1	No	Respondent	341	Male	37	Her home	No	No	Poor	.67656511	Poor	Not Worked	Big problem	Female	20–59 months	Home and other	Mother Alone	NO
6464	.676565127081644	20 - 24	Togdheer	Rural	No Education	1	Not at all	Not at all	2	Lowest	1	1	1	1	No	Respondent and Husband Jointly	341	Female	52	Her home	No	No	Poor	.67656511	Poor	Not Worked	Big problem	Male	20–59 months	Home and other	Jointly/Other	NO
6464	.676565127081644	20 - 24	Togdheer	Rural	No Education	1	Not at all	Not at all	2	Lowest	1	1	1	1	No	Respondent and Husband Jointly	341	Female	41	Her home	No	No	Poor	.67656511	Poor	Not Worked	Big problem	Male	20–59 months	Home and other	Jointly/Other	NO
1	.676565127081644	25 - 29	Togdheer	Rural	Primary	2	Not at all	At least once a week	2	Highest	2	2	2	2	No	Respondent	341	Male	6	Private Hospital/Clinic	No	No	Poor	.67656511	Rich	Not Worked	Not a big problem	Female		Health facility	Mother Alone	NO
1	.676565127081644	30 - 34	Togdheer	Rural	No Education	2	Not at all	At least once a week	2	Fourth	2	2	2	2	No	Respondent and Husband Jointly	341	Male	68	Her home	No	Yes	Good	.67656511	Rich	Not Worked	Not a big problem	Female		Home and other	Jointly/Other	NO
1	.676565127081644	30 - 34	Togdheer	Rural	No Education	1	Not at all	Not at all	2	Fourth	1	1	1	1	No	Husband	341	Male	46	Her home	No	No	Poor	.67656511	Rich	Not Worked	Big problem	Male	20–59 months	Home and other	Husband Only	NO
1	.676565127081644	35 - 39	Togdheer	Rural	No Education	1	At least once a week	Not at all	2	Highest	2	2	2	1	No	Husband	341	Female	30	Government Hospital	No	No	Poor	.67656511	Rich	Not Worked	Not a big problem	Male	20–59 months	Health facility	Husband Only	NO
1	.676565127081644	35 - 39	Togdheer	Rural	No Education	2	Not at all	At least once a week	2	Fourth	1	1	1	2	No	Respondent and Husband Jointly	341	Male	67	Government Hospital	No	Yes	Good	.67656511	Rich	Not Worked	Big problem	Female		Health facility	Jointly/Other	NO
1	.676565127081644	15 - 19	Togdheer	Rural	Primary	2	Not at all	Not at all	2	Fourth	1	1	1	2	No	Husband	341	Male	20	Government Hospital	No	Yes	Good	.67656511	Rich	Not Worked	Big problem	Female	20–59 months	Health facility	Husband Only	NO
1	.676565127081644	30 - 34	Togdheer	Rural	Primary	2	Not at all	Not at all	2	Fourth	1	1	1	2	No	Respondent	341	Male	68	Government Hospital	Yes	No	Poor	.67656511	Rich	Not Worked	Big problem	Female		Health facility	Mother Alone	NO
1	.676565127081644	30 - 34	Togdheer	Rural	No Education	1	Not at all	Not at all	2	Middle	2	2	2	2	No	Respondent and Husband Jointly	341	Female	19	Government Hospital	Yes	No	Poor	.67656511	Middle	Not Worked	Not a big problem	Male	16–19 months	Health facility	Jointly/Other	NO
1	.676565127081644	15 - 19	Togdheer	Rural	No Education	1	Not at all	Not at all	2	Fourth	2	2	2	2	No	Husband	341	Male	1	Government Hospital	No	No	Poor	.67656511	Rich	Not Worked	Not a big problem	Male		Health facility	Husband Only	NO
10	.676565127081644	25 - 29	Togdheer	Rural	No Education	2	Not at all	Not at all	2	Second	1	1	1	1	No	Respondent and Husband Jointly	341	Female	58	Her home	No	No	Poor	.67656511	Poor	Not Worked	Big problem	Female	20–59 months	Home and other	Jointly/Other	NO
10	.676565127081644	45 - 49	Togdheer	Rural	No Education	2	Not at all	Not at all	2	Highest	2	1	2	2	No	Respondent	341	Female	64	Government Hospital	No	No	Poor	.67656511	Rich	Not Worked	Big problem	Female		Health facility	Mother Alone	NO
10	.676565127081644	20 - 24	Togdheer	Rural	Secondary	1	Not at all	Not at all	2	Fourth	2	1	2	1	No	Respondent and Husband Jointly	341	Female	5	Government Hospital	No	No	Poor	.67656511	Rich	Not Worked	Big problem	Male		Health facility	Jointly/Other	NO
10	.676565127081644	20 - 24	Togdheer	Rural	No Education	1	Not at all	Not at all	2	Fourth	1	1	1	1	No	Husband	341	Female	19	MCH/HC	No	No	Poor	.67656511	Rich	Not Worked	Big problem	Male	16–19 months	Health facility	Husband Only	NO
10	.676565127081644	30 - 34	Togdheer	Rural	No Education	2	Not at all	Less than once a week	2	Highest	1	1	1	1	No	Husband	341	Male	58	Government Hospital	No	No	Poor	.67656511	Rich	Not Worked	Big problem	Female	20–59 months	Health facility	Husband Only	NO
10	.676565127081644	30 - 34	Togdheer	Rural	No Education	2	Not at all	Less than once a week	2	Highest	1	1	1	1	No	Husband	341	Male	34	Government Hospital	No	No	Poor	.67656511	Rich	Not Worked	Big problem	Female	20–59 months	Health facility	Husband Only	NO
10	.676565127081644	30 - 34	Togdheer	Rural	No Education	2	Not at all	Less than once a week	2	Highest	1	1	1	1	No	Husband	341	Male	10	Government Hospital	No	No	Poor	.67656511	Rich	Not Worked	Big problem	Female		Health facility	Husband Only	NO
10	.676565127081644	40 - 44	Togdheer	Rural	Primary	1	Not at all	At least once a week	2	Highest	2	2	2	1	No	Husband	341	Female	66	Government Hospital	No	No	Poor	.67656511	Rich	Not Worked	Not a big problem	Male		Health facility	Husband Only	NO
10	.676565127081644	35 - 39	Togdheer	Rural	No Education	2	Not at all	Not at all	2	Fourth	1	1	1	2	No	Respondent	341	Male	55	Government Hospital	No	Yes	Good	.67656511	Rich	Not Worked	Big problem	Female	20–59 months	Health facility	Mother Alone	NO
10	.676565127081644	30 - 34	Togdheer	Rural	No Education	1	At least once a week	Not at all	2	Fourth	2	1	1	2	No	Husband	341	Male	70	Her home	Yes	No	Poor	.67656511	Rich	Not Worked	Big problem	Male		Home and other	Husband Only	NO
10	.676565127081644	35 - 39	Togdheer	Rural	No Education	1	At least once a week	At least once a week	2	Highest	2	1	1	1	No	Respondent and Husband Jointly	341	Male	70	Government Hospital	No	No	Poor	.67656511	Rich	Not Worked	Big problem	Male		Health facility	Jointly/Other	NO
10	.676565127081644	35 - 39	Togdheer	Rural	No Education	1	At least once a week	At least once a week	2	Highest	2	1	1	1	No	Respondent and Husband Jointly	341	Male	41	Government Hospital	No	No	Poor	.67656511	Rich	Not Worked	Big problem	Male	20–59 months	Health facility	Jointly/Other	NO
10	.676565127081644	35 - 39	Togdheer	Rural	No Education	1	At least once a week	At least once a week	2	Highest	2	1	1	1	No	Respondent and Husband Jointly	341	Male	5	Government Hospital	No	No	Poor	.67656511	Rich	Not Worked	Big problem	Male		Health facility	Jointly/Other	NO
10	.676565127081644	35 - 39	Togdheer	Rural	No Education	2	Not at all	Not at all	2	Fourth	2	1	1	1	No	Respondent	341	Female	30	Government Hospital	No	No	Poor	.67656511	Rich	Not Worked	Big problem	Female	20–59 months	Health facility	Mother Alone	NO
16	.676565127081644	25 - 29	Togdheer	Rural	No Education	1	Not at all	Not at all	2	Middle	2	1	2	2	No	Respondent	341	Male	61	Government Hospital	No	No	Poor	.67656511	Middle	Not Worked	Big problem	Male		Health facility	Mother Alone	NO
16	.676565127081644	25 - 29	Togdheer	Rural	No Education	1	Not at all	Not at all	2	Middle	2	1	2	2	No	Respondent	341	Male	4	Government Hospital	No	No	Poor	.67656511	Middle	Not Worked	Big problem	Male		Health facility	Mother Alone	NO
16	.676565127081644	30 - 34	Togdheer	Rural	No Education	1	Not at all	Not at all	2	Fourth	2	2	2	2	No	Respondent and Husband Jointly	341	Male	59	Government Hospital	No	No	Poor	.67656511	Rich	Not Worked	Not a big problem	Male	20–59 months	Health facility	Jointly/Other	NO
16	.676565127081644	30 - 34	Togdheer	Rural	No Education	1	Not at all	Not at all	2	Fourth	2	2	2	2	No	Respondent and Husband Jointly	341	Male	29	Government Hospital	No	No	Poor	.67656511	Rich	Not Worked	Not a big problem	Male	20–59 months	Health facility	Jointly/Other	NO
16	.676565127081644	20 - 24	Togdheer	Rural	Secondary	1	Not at all	Not at all	2	Fourth	2	1	1	2	No	Respondent	341	Male	38	Government Hospital	Yes	Yes	Good	.67656511	Rich	Not Worked	Big problem	Male	20–59 months	Health facility	Mother Alone	NO
16	.676565127081644	35 - 39	Togdheer	Rural	No Education	1	Not at all	At least once a week	2	Highest	2	1	2	2	No	Respondent and Husband Jointly	341	Male	68	Government Hospital	Yes	No	Poor	.67656511	Rich	Not Worked	Big problem	Male		Health facility	Jointly/Other	NO
16	.676565127081644	25 - 29	Togdheer	Rural	No Education	1	Not at all	Not at all	2	Highest	2	1	2	2	No	Husband	341	Female	61	Her home	No	No	Poor	.67656511	Rich	Not Worked	Big problem	Male		Home and other	Husband Only	NO
16	.676565127081644	35 - 39	Togdheer	Rural	Primary	1	Not at all	Not at all	2	Fourth	2	1	2	2	No	Respondent	341	Male	66	Government Hospital	No	No	Poor	.67656511	Rich	Not Worked	Big problem	Male		Health facility	Mother Alone	NO
16	.676565127081644	35 - 39	Togdheer	Rural	Primary	1	Not at all	At least once a week	2	Highest	1	1	1	1	No	Respondent	341	Female	66	Her home	No	Yes	Good	.67656511	Rich	Not Worked	Big problem	Male		Home and other	Mother Alone	NO
16	.676565127081644	20 - 24	Togdheer	Rural	No Education	2	Not at all	Not at all	2	Fourth	2	2	2	2	No	Respondent and Husband Jointly	341	Male	65	Government Hospital	No	Yes	Good	.67656511	Rich	Not Worked	Not a big problem	Female		Health facility	Jointly/Other	NO
16	.676565127081644	30 - 34	Togdheer	Rural	No Education	2	Not at all	Less than once a week	2	Highest	2	1	1	2	No	Other	341	Female	13	Government Hospital	Yes	No	Poor	.67656511	Rich	Not Worked	Big problem	Female	12–15 months	Health facility	Jointly/Other	NO
16	.676565127081644	25 - 29	Togdheer	Rural	No Education	2	Not at all	Less than once a week	2	Highest	1	2	2	2	No	Respondent and Husband Jointly	341	Female	58	Government Hospital	Yes	Yes	Good	.67656511	Rich	Not Worked	Big problem	Female	20–59 months	Health facility	Jointly/Other	NO
16	.676565127081644	25 - 29	Togdheer	Rural	No Education	2	Not at all	Less than once a week	2	Highest	1	2	2	2	No	Respondent and Husband Jointly	341	Male	21	Government Hospital	No	Yes	Good	.67656511	Rich	Not Worked	Big problem	Female	20–59 months	Health facility	Jointly/Other	NO
16	.676565127081644	30 - 34	Togdheer	Rural	No Education	1	Not at all	At least once a week	2	Fourth	2	2	2	2	No	Respondent	341	Male	49	Government Hospital	No	No	Poor	.67656511	Rich	Not Worked	Not a big problem	Male	20–59 months	Health facility	Mother Alone	NO
16	.676565127081644	35 - 39	Togdheer	Rural	No Education	1	Not at all	Not at all	2	Fourth	2	2	2	2	No	Respondent	341	Female	66	Government Hospital	No	Yes	Good	.67656511	Rich	Not Worked	Not a big problem	Male		Health facility	Mother Alone	NO
16	.676565127081644	35 - 39	Togdheer	Rural	No Education	1	Not at all	Not at all	2	Fourth	2	2	2	2	No	Respondent	341	Female	55	Government Hospital	No	No	Poor	.67656511	Rich	Not Worked	Not a big problem	Male	20–59 months	Health facility	Mother Alone	NO
16	.676565127081644	35 - 39	Togdheer	Rural	No Education	1	Not at all	Not at all	2	Fourth	2	2	2	2	No	Respondent	341	Male	12	Her home	No	No	Poor	.67656511	Rich	Not Worked	Not a big problem	Male	12–15 months	Home and other	Mother Alone	NO
838	.676565127081644	25 - 29	Togdheer	Rural	No Education	2	Not at all	Not at all	2	Lowest	1	1	1	1	No	Respondent and Husband Jointly	341	Female	66	Her home	No	No	Poor	.67656511	Poor	Not Worked	Big problem	Female		Home and other	Jointly/Other	NO
838	.676565127081644	25 - 29	Togdheer	Rural	No Education	2	Not at all	Not at all	2	Lowest	1	1	1	1	No	Respondent and Husband Jointly	341	Male	53	Her home	No	No	Poor	.67656511	Poor	Not Worked	Big problem	Female	20–59 months	Home and other	Jointly/Other	NO
838	.676565127081644	25 - 29	Togdheer	Rural	No Education	2	Not at all	Not at all	2	Lowest	1	1	1	1	No	Respondent and Husband Jointly	341	Male	19	Her home	No	No	Poor	.67656511	Poor	Not Worked	Big problem	Female	16–19 months	Home and other	Jointly/Other	NO
16	.676565127081644	25 - 29	Togdheer	Rural	No Education	1	Not at all	At least once a week	2	Highest	2	2	2	2	No	Respondent	341	Male	66	Government Hospital	No	No	Poor	.67656511	Rich	Not Worked	Not a big problem	Male		Health facility	Mother Alone	NO
16	.676565127081644	20 - 24	Togdheer	Rural	No Education	1	Not at all	Not at all	2	Fourth	2	2	2	2	No	Respondent	341	Male	36	MCH/HC	No	No	Poor	.67656511	Rich	Not Worked	Not a big problem	Male	20–59 months	Health facility	Mother Alone	NO
817	.676565127081644	25 - 29	Togdheer	Rural	No Education	2	Not at all	Not at all	2	Lowest	1	1	1	1	No	Respondent	341	Male	63	Her home	No	No	Poor	.67656511	Poor	Not Worked	Big problem	Female		Home and other	Mother Alone	NO
817	.676565127081644	25 - 29	Togdheer	Rural	No Education	2	Not at all	Not at all	2	Lowest	1	1	1	1	No	Respondent	341	Male	18	Her home	No	No	Poor	.67656511	Poor	Not Worked	Big problem	Female	16–19 months	Home and other	Mother Alone	NO
817	.676565127081644	20 - 24	Togdheer	Rural	No Education	1	Not at all	Not at all	2	Lowest	1	1	1	2	No	Respondent	341	Male	42	Her home	No	No	Poor	.67656511	Poor	Not Worked	Big problem	Male	20–59 months	Home and other	Mother Alone	NO
817	.676565127081644	20 - 24	Togdheer	Rural	No Education	1	Not at all	Not at all	2	Lowest	1	1	1	2	No	Respondent	341	Male	28	Her home	No	No	Poor	.67656511	Poor	Not Worked	Big problem	Male	20–59 months	Home and other	Mother Alone	NO
817	.676565127081644	30 - 34	Togdheer	Rural	No Education	2	Not at all	Not at all	2	Lowest	2	1	1	2	No	Respondent	341	Male	62	Government Hospital	No	No	Poor	.67656511	Poor	Not Worked	Big problem	Female		Health facility	Mother Alone	NO
817	.676565127081644	30 - 34	Togdheer	Rural	No Education	2	Not at all	Not at all	2	Lowest	2	1	1	2	No	Respondent	341	Male	13	Government Hospital	No	No	Poor	.67656511	Poor	Not Worked	Big problem	Female	12–15 months	Health facility	Mother Alone	NO
817	.676565127081644	40 - 44	Togdheer	Rural	No Education	2	Not at all	Not at all	2	Lowest	2	2	1	2	No	Husband	341	Female	64	Her home	No	No	Poor	.67656511	Poor	Not Worked	Big problem	Female		Home and other	Husband Only	NO
817	.676565127081644	40 - 44	Togdheer	Rural	No Education	2	Not at all	Not at all	2	Lowest	2	2	1	2	No	Husband	341	Female	31	Her home	No	No	Poor	.67656511	Poor	Not Worked	Big problem	Female	20–59 months	Home and other	Husband Only	NO
817	.676565127081644	25 - 29	Togdheer	Rural	No Education	2	Not at all	Not at all	2	Lowest	2	2	1	2	No	Husband	341	Female	58	Her home	No	No	Poor	.67656511	Poor	Not Worked	Big problem	Female	20–59 months	Home and other	Husband Only	NO
817	.676565127081644	25 - 29	Togdheer	Rural	No Education	2	Not at all	Not at all	2	Lowest	2	2	1	2	No	Husband	341	Male	43	Her home	No	No	Poor	.67656511	Poor	Not Worked	Big problem	Female	20–59 months	Home and other	Husband Only	NO
817	.676565127081644	25 - 29	Togdheer	Rural	No Education	2	Not at all	Not at all	2	Lowest	2	2	1	2	No	Husband	341	Female	31	Her home	No	No	Poor	.67656511	Poor	Not Worked	Big problem	Female	20–59 months	Home and other	Husband Only	NO
817	.676565127081644	25 - 29	Togdheer	Rural	No Education	2	Not at all	Not at all	2	Lowest	2	2	1	2	No	Husband	341	Male	13	Her home	No	No	Poor	.67656511	Poor	Not Worked	Big problem	Female	12–15 months	Home and other	Husband Only	NO
817	.676565127081644	25 - 29	Togdheer	Rural	No Education	2	Not at all	Not at all	2	Lowest	2	2	1	2	No	Husband	341	Male	61	Her home	No	No	Poor	.67656511	Poor	Not Worked	Big problem	Female		Home and other	Husband Only	NO
817	.676565127081644	25 - 29	Togdheer	Rural	No Education	2	Not at all	Not at all	2	Lowest	2	2	1	2	No	Husband	341	Female	39	Her home	No	No	Poor	.67656511	Poor	Not Worked	Big problem	Female	20–59 months	Home and other	Husband Only	NO
817	.676565127081644	25 - 29	Togdheer	Rural	No Education	2	Not at all	Not at all	2	Lowest	2	2	1	2	No	Husband	341	Male	19	Her home	No	No	Poor	.67656511	Poor	Not Worked	Big problem	Female	16–19 months	Home and other	Husband Only	NO
817	.676565127081644	20 - 24	Togdheer	Rural	No Education	2	Not at all	Not at all	2	Lowest	1	1	1	1	No	Husband	341	Female	26	Her home	No	No	Poor	.67656511	Poor	Not Worked	Big problem	Female	20–59 months	Home and other	Husband Only	NO
817	.676565127081644	20 - 24	Togdheer	Rural	No Education	2	Not at all	Not at all	2	Lowest	1	1	1	1	No	Husband	341	Male	13	Her home	No	No	Poor	.67656511	Poor	Not Worked	Big problem	Female	12–15 months	Home and other	Husband Only	NO
817	.676565127081644	20 - 24	Togdheer	Rural	No Education	1	Not at all	Not at all	2	Lowest	2	1	1	2	No	Respondent and Husband Jointly	341	Female	19	Her home	No	No	Poor	.67656511	Poor	Not Worked	Big problem	Male	16–19 months	Home and other	Jointly/Other	NO
817	.676565127081644	20 - 24	Togdheer	Rural	No Education	2	Not at all	Not at all	2	Lowest	2	2	1	2	No	Husband	341	Female	12	Her home	No	No	Poor	.67656511	Poor	Not Worked	Big problem	Female	12–15 months	Home and other	Husband Only	NO
817	.676565127081644	35 - 39	Togdheer	Rural	No Education	1	Not at all	Not at all	2	Lowest	2	1	1	2	No	Husband	341	Male	64	Her home	No	No	Poor	.67656511	Poor	Not Worked	Big problem	Male		Home and other	Husband Only	NO
817	.676565127081644	35 - 39	Togdheer	Rural	No Education	1	Not at all	Not at all	2	Lowest	2	1	1	2	No	Husband	341	Female	11	Her home	No	No	Poor	.67656511	Poor	Not Worked	Big problem	Male		Home and other	Husband Only	NO
817	.676565127081644	15 - 19	Togdheer	Rural	No Education	2	Not at all	Not at all	2	Lowest	2	1	1	2	No	Husband	341	Male	0	Her home	No	No	Poor	.67656511	Poor	Not Worked	Big problem	Female		Home and other	Husband Only	NO
817	.676565127081644	35 - 39	Togdheer	Rural	No Education	1	Not at all	Not at all	2	Lowest	2	1	1	2	No	Husband	341	Male	61	Her home	No	No	Poor	.67656511	Poor	Not Worked	Big problem	Male		Home and other	Husband Only	NO
817	.676565127081644	30 - 34	Togdheer	Rural	No Education	1	At least once a week	At least once a week	2	Lowest	1	1	1	1	No	Respondent and Husband Jointly	341	Male	49	Government Hospital	No	No	Poor	.67656511	Poor	Not Worked	Big problem	Male	20–59 months	Health facility	Jointly/Other	NO
817	.676565127081644	30 - 34	Togdheer	Rural	No Education	1	At least once a week	At least once a week	2	Lowest	1	1	1	1	No	Respondent and Husband Jointly	341	Male	11	Government Hospital	No	No	Poor	.67656511	Poor	Not Worked	Big problem	Male		Health facility	Jointly/Other	NO
817	.676565127081644	20 - 24	Togdheer	Rural	No Education	2	Not at all	Not at all	2	Lowest	2	1	1	1	No	Respondent	341	Female	18	Her home	No	No	Poor	.67656511	Poor	Not Worked	Big problem	Female	16–19 months	Home and other	Mother Alone	NO
817	.676565127081644	30 - 34	Togdheer	Rural	No Education	1	Not at all	Not at all	2	Lowest	1	1	1	1	No	Respondent and Husband Jointly	341	Male	41	Her home	No	No	Poor	.67656511	Poor	Not Worked	Big problem	Male	20–59 months	Home and other	Jointly/Other	NO
817	.676565127081644	30 - 34	Togdheer	Rural	No Education	1	Not at all	Not at all	2	Lowest	1	1	1	1	No	Respondent and Husband Jointly	341	Female	23	Her home	No	No	Poor	.67656511	Poor	Not Worked	Big problem	Male	20–59 months	Home and other	Jointly/Other	NO
817	.676565127081644	30 - 34	Togdheer	Rural	No Education	1	Not at all	Not at all	2	Lowest	1	1	1	1	No	Respondent and Husband Jointly	341	Female	7	Her home	No	No	Poor	.67656511	Poor	Not Worked	Big problem	Male		Home and other	Jointly/Other	NO
827	.676565127081644	25 - 29	Togdheer	Rural	No Education	1	Not at all	Not at all	2	Lowest	1	1	1	2	No	Respondent	341	Female	65	Her home	No	No	Poor	.67656511	Poor	Not Worked	Big problem	Male		Home and other	Mother Alone	NO
827	.676565127081644	25 - 29	Togdheer	Rural	No Education	1	Not at all	Not at all	2	Lowest	1	1	1	2	No	Respondent	341	Male	36	Her home	No	No	Poor	.67656511	Poor	Not Worked	Big problem	Male	20–59 months	Home and other	Mother Alone	NO
827	.676565127081644	25 - 29	Togdheer	Rural	No Education	1	Not at all	Not at all	2	Lowest	1	1	1	2	No	Respondent	341	Male	25	Her home	No	No	Poor	.67656511	Poor	Not Worked	Big problem	Male	20–59 months	Home and other	Mother Alone	NO
827	.676565127081644	35 - 39	Togdheer	Rural	No Education	1	Not at all	Not at all	2	Lowest	2	1	1	2	No	Respondent and Husband Jointly	341	Male	28	Her home	No	No	Poor	.67656511	Poor	Not Worked	Big problem	Male	20–59 months	Home and other	Jointly/Other	NO
827	.676565127081644	40 - 44	Togdheer	Rural	No Education	1	Not at all	Not at all	2	Lowest	2	1	1	2	No	Respondent and Husband Jointly	341	Female	62	Her home	No	No	Poor	.67656511	Poor	Not Worked	Big problem	Male		Home and other	Jointly/Other	NO
827	.676565127081644	25 - 29	Togdheer	Rural	No Education	1	Not at all	Not at all	2	Lowest	2	2	1	2	No	Husband	341	Male	53	Her home	No	No	Poor	.67656511	Poor	Not Worked	Big problem	Male	20–59 months	Home and other	Husband Only	NO
827	.676565127081644	40 - 44	Togdheer	Rural	No Education	2	Not at all	Not at all	2	Lowest	1	1	1	1	No	Respondent and Husband Jointly	341	Female	60	Her home	No	No	Poor	.67656511	Poor	Not Worked	Big problem	Female		Home and other	Jointly/Other	NO
827	.676565127081644	35 - 39	Togdheer	Rural	No Education	2	Not at all	Not at all	2	Lowest	1	1	1	1	No	Husband	341	Male	48	Her home	Yes	No	Poor	.67656511	Poor	Not Worked	Big problem	Female	20–59 months	Home and other	Husband Only	NO
827	.676565127081644	35 - 39	Togdheer	Rural	No Education	2	Not at all	Not at all	2	Lowest	1	1	1	1	No	Husband	341	Male	12	Her home	No	No	Poor	.67656511	Poor	Not Worked	Big problem	Female	12–15 months	Home and other	Husband Only	NO
827	.676565127081644	30 - 34	Togdheer	Rural	No Education	2	Not at all	Not at all	2	Lowest	1	1	1	1	No	Respondent and Husband Jointly	341	Female	61	Her home	No	No	Poor	.67656511	Poor	Not Worked	Big problem	Female		Home and other	Jointly/Other	NO
827	.676565127081644	30 - 34	Togdheer	Rural	No Education	2	Not at all	Not at all	2	Lowest	1	1	1	1	No	Respondent and Husband Jointly	341	Male	36	Her home	No	No	Poor	.67656511	Poor	Not Worked	Big problem	Female	20–59 months	Home and other	Jointly/Other	NO
827	.676565127081644	30 - 34	Togdheer	Rural	No Education	2	Not at all	Not at all	2	Lowest	1	1	1	1	No	Respondent and Husband Jointly	341	Male	8	Her home	No	No	Poor	.67656511	Poor	Not Worked	Big problem	Female		Home and other	Jointly/Other	NO
827	.676565127081644	25 - 29	Togdheer	Rural	No Education	2	Not at all	Not at all	2	Lowest	2	1	1	2	No	Husband	341	Female	52	Her home	No	No	Poor	.67656511	Poor	Not Worked	Big problem	Female	20–59 months	Home and other	Husband Only	NO
827	.676565127081644	25 - 29	Togdheer	Rural	No Education	2	Not at all	Not at all	2	Lowest	2	1	1	2	No	Husband	341	Male	37	Her home	No	No	Poor	.67656511	Poor	Not Worked	Big problem	Female	20–59 months	Home and other	Husband Only	NO
827	.676565127081644	25 - 29	Togdheer	Rural	No Education	2	Not at all	Not at all	2	Lowest	2	1	1	2	No	Husband	341	Male	6	Her home	No	No	Poor	.67656511	Poor	Not Worked	Big problem	Female		Home and other	Husband Only	NO
827	.676565127081644	20 - 24	Togdheer	Rural	No Education	1	Not at all	Not at all	2	Lowest	1	2	1	2	No	Respondent and Husband Jointly	341	Female	25	Her home	No	No	Poor	.67656511	Poor	Not Worked	Big problem	Male	20–59 months	Home and other	Jointly/Other	NO
827	.676565127081644	20 - 24	Togdheer	Rural	No Education	1	Not at all	Not at all	2	Lowest	1	2	1	2	No	Respondent and Husband Jointly	341	Male	12	Her home	No	No	Poor	.67656511	Poor	Not Worked	Big problem	Male	12–15 months	Home and other	Jointly/Other	NO
827	.676565127081644	25 - 29	Togdheer	Rural	No Education	1	Not at all	Not at all	2	Lowest	1	1	1	2	No	Respondent and Husband Jointly	341	Female	52	Her home	No	No	Poor	.67656511	Poor	Not Worked	Big problem	Male	20–59 months	Home and other	Jointly/Other	NO
827	.676565127081644	25 - 29	Togdheer	Rural	No Education	1	Not at all	Not at all	2	Lowest	1	1	1	2	No	Respondent and Husband Jointly	341	Male	40	Her home	No	No	Poor	.67656511	Poor	Not Worked	Big problem	Male	20–59 months	Home and other	Jointly/Other	NO
827	.676565127081644	25 - 29	Togdheer	Rural	No Education	1	Not at all	Not at all	2	Lowest	1	1	1	2	No	Respondent and Husband Jointly	341	Male	14	Her home	No	No	Poor	.67656511	Poor	Not Worked	Big problem	Male	12–15 months	Home and other	Jointly/Other	NO
829	.676565127081644	15 - 19	Togdheer	Rural	No Education	1	Not at all	Not at all	2	Lowest	1	1	1	1	No	Respondent	341	Male	7	Her home	No	No	Poor	.67656511	Poor	Not Worked	Big problem	Male		Home and other	Mother Alone	NO
829	.676565127081644	15 - 19	Togdheer	Rural	No Education	1	Not at all	Not at all	2	Lowest	1	1	1	1	No	Respondent	341	Male	7	Her home	No	No	Poor	.67656511	Poor	Not Worked	Big problem	Male		Home and other	Mother Alone	NO
829	.676565127081644	25 - 29	Togdheer	Rural	No Education	1	Not at all	Not at all	2	Lowest	1	1	1	1	No	Respondent	341	Male	14	Her home	No	No	Poor	.67656511	Poor	Not Worked	Big problem	Male	12–15 months	Home and other	Mother Alone	NO
829	.676565127081644	20 - 24	Togdheer	Rural	No Education	1	Not at all	Not at all	2	Lowest	2	1	1	2	No	Respondent and Husband Jointly	341	Female	64	Her home	Yes	No	Poor	.67656511	Poor	Not Worked	Big problem	Male		Home and other	Jointly/Other	NO
829	.676565127081644	20 - 24	Togdheer	Rural	No Education	1	Not at all	Not at all	2	Lowest	2	1	1	2	No	Respondent and Husband Jointly	341	Male	15	Her home	No	No	Poor	.67656511	Poor	Not Worked	Big problem	Male	12–15 months	Home and other	Jointly/Other	NO
829	.676565127081644	20 - 24	Togdheer	Rural	No Education	1	Not at all	Not at all	2	Lowest	1	1	1	2	No	Respondent and Husband Jointly	341	Male	19	Her home	Yes	No	Poor	.67656511	Poor	Not Worked	Big problem	Male	16–19 months	Home and other	Jointly/Other	NO
829	.676565127081644	40 - 44	Togdheer	Rural	No Education	2	Not at all	Not at all	2	Lowest	2	2	1	2	No	Husband	341	Male	62	Her home	No	No	Poor	.67656511	Poor	Not Worked	Big problem	Female		Home and other	Husband Only	NO
829	.676565127081644	35 - 39	Togdheer	Rural	No Education	1	Not at all	Not at all	2	Lowest	1	1	1	1	No	Respondent and Husband Jointly	341	Female	65	Her home	No	No	Poor	.67656511	Poor	Not Worked	Big problem	Male		Home and other	Jointly/Other	NO
829	.676565127081644	40 - 44	Togdheer	Rural	No Education	2	Not at all	Not at all	2	Lowest	1	1	1	1	No	Respondent and Husband Jointly	341	Female	24	Her home	No	No	Poor	.67656511	Poor	Not Worked	Big problem	Female	20–59 months	Home and other	Jointly/Other	NO
829	.676565127081644	35 - 39	Togdheer	Rural	No Education	1	Not at all	Not at all	2	Lowest	1	1	1	1	No	Respondent and Husband Jointly	341	Male	64	Her home	No	No	Poor	.67656511	Poor	Not Worked	Big problem	Male		Home and other	Jointly/Other	NO
829	.676565127081644	35 - 39	Togdheer	Rural	No Education	1	Not at all	Not at all	2	Lowest	1	1	1	1	No	Respondent and Husband Jointly	341	Male	38	Her home	No	No	Poor	.67656511	Poor	Not Worked	Big problem	Male	20–59 months	Home and other	Jointly/Other	NO
829	.676565127081644	35 - 39	Togdheer	Rural	No Education	1	Not at all	Not at all	2	Lowest	1	1	1	1	No	Respondent and Husband Jointly	341	Female	17	Her home	No	No	Poor	.67656511	Poor	Not Worked	Big problem	Male	16–19 months	Home and other	Jointly/Other	NO
829	.676565127081644	25 - 29	Togdheer	Rural	No Education	2	Not at all	Not at all	2	Lowest	2	1	1	2	No	Husband	341	Male	60	Government Hospital	No	No	Poor	.67656511	Poor	Not Worked	Big problem	Female		Health facility	Husband Only	NO
829	.676565127081644	25 - 29	Togdheer	Rural	No Education	2	Not at all	Not at all	2	Lowest	2	1	1	2	No	Husband	341	Male	37	Government Hospital	No	No	Poor	.67656511	Poor	Not Worked	Big problem	Female	20–59 months	Health facility	Husband Only	NO
829	.676565127081644	25 - 29	Togdheer	Rural	No Education	2	Not at all	Not at all	2	Lowest	2	1	1	2	No	Husband	341	Male	14	Her home	No	No	Poor	.67656511	Poor	Not Worked	Big problem	Female	12–15 months	Home and other	Husband Only	NO
829	.676565127081644	25 - 29	Togdheer	Rural	No Education	1	Not at all	Not at all	2	Lowest	2	1	1	2	No	Husband	341	Female	48	Her home	No	No	Poor	.67656511	Poor	Not Worked	Big problem	Male	20–59 months	Home and other	Husband Only	NO
829	.676565127081644	25 - 29	Togdheer	Rural	No Education	1	Not at all	Not at all	2	Lowest	2	1	1	2	No	Husband	341	Male	26	Her home	No	No	Poor	.67656511	Poor	Not Worked	Big problem	Male	20–59 months	Home and other	Husband Only	NO
829	.676565127081644	30 - 34	Togdheer	Rural	No Education	2	Not at all	Not at all	2	Lowest	2	1	1	2	No	Husband	341	Female	55	Her home	No	No	Poor	.67656511	Poor	Not Worked	Big problem	Female	20–59 months	Home and other	Husband Only	NO
829	.676565127081644	30 - 34	Togdheer	Rural	No Education	2	Not at all	Not at all	2	Lowest	2	1	1	2	No	Husband	341	Female	34	Her home	No	No	Poor	.67656511	Poor	Not Worked	Big problem	Female	20–59 months	Home and other	Husband Only	NO
829	.676565127081644	30 - 34	Togdheer	Rural	No Education	2	Not at all	Not at all	2	Lowest	2	1	1	2	No	Husband	341	Male	11	Her home	No	No	Poor	.67656511	Poor	Not Worked	Big problem	Female		Home and other	Husband Only	NO
829	.676565127081644	20 - 24	Togdheer	Rural	No Education	2	Not at all	Not at all	2	Lowest	1	1	1	1	No	Husband	341	Male	66	Her home	No	No	Poor	.67656511	Poor	Not Worked	Big problem	Female		Home and other	Husband Only	NO
829	.676565127081644	20 - 24	Togdheer	Rural	No Education	2	Not at all	Not at all	2	Lowest	1	1	1	1	No	Husband	341	Female	38	Her home	No	No	Poor	.67656511	Poor	Not Worked	Big problem	Female	20–59 months	Home and other	Husband Only	NO
829	.676565127081644	20 - 24	Togdheer	Rural	No Education	2	Not at all	Not at all	2	Lowest	1	1	1	1	No	Husband	341	Male	27	Her home	No	No	Poor	.67656511	Poor	Not Worked	Big problem	Female	20–59 months	Home and other	Husband Only	NO
829	.676565127081644	20 - 24	Togdheer	Rural	No Education	2	Not at all	Not at all	2	Lowest	1	1	1	1	No	Husband	341	Female	5	Her home	No	No	Poor	.67656511	Poor	Not Worked	Big problem	Female		Home and other	Husband Only	NO
829	.676565127081644	25 - 29	Togdheer	Rural	No Education	2	Not at all	Not at all	2	Lowest	1	2	1	1	No	Husband	341	Male	66	Her home	No	No	Poor	.67656511	Poor	Not Worked	Big problem	Female		Home and other	Husband Only	NO
829	.676565127081644	25 - 29	Togdheer	Rural	No Education	2	Not at all	Not at all	2	Lowest	1	2	1	1	No	Husband	341	Male	41	Her home	No	No	Poor	.67656511	Poor	Not Worked	Big problem	Female	20–59 months	Home and other	Husband Only	NO
829	.676565127081644	25 - 29	Togdheer	Rural	No Education	2	Not at all	Not at all	2	Lowest	1	2	1	1	No	Husband	341	Male	24	Her home	No	No	Poor	.67656511	Poor	Not Worked	Big problem	Female	20–59 months	Home and other	Husband Only	NO
838	.3798718058667576	30 - 34	Sool	Urban	No Education	2	Not at all	Not at all	2	Lowest	1	1	1	1	No	Respondent	352	Female	50	Her home	No	No	Poor	.37987182	Poor	Not Worked	Big problem	Female	20–59 months	Home and other	Mother Alone	NO
838	.3798718058667576	30 - 34	Sool	Urban	No Education	1	Not at all	Not at all	2	Lowest	2	1	1	2	No	Respondent and Husband Jointly	352	Male	65	Her home	No	No	Poor	.37987182	Poor	Not Worked	Big problem	Male		Home and other	Jointly/Other	NO
838	.3798718058667576	30 - 34	Sool	Urban	No Education	1	Not at all	Not at all	2	Lowest	2	1	1	2	No	Respondent and Husband Jointly	352	Male	28	Her home	No	No	Poor	.37987182	Poor	Not Worked	Big problem	Male	20–59 months	Home and other	Jointly/Other	NO
838	.3798718058667576	20 - 24	Sool	Urban	No Education	1	Not at all	Not at all	2	Lowest	2	2	1	2	No	Husband	352	Male	65	Her home	No	No	Poor	.37987182	Poor	Not Worked	Big problem	Male		Home and other	Husband Only	NO
838	.3798718058667576	20 - 24	Sool	Urban	No Education	1	Not at all	Not at all	2	Lowest	2	2	1	2	No	Husband	352	Female	24	Her home	No	No	Poor	.37987182	Poor	Not Worked	Big problem	Male	20–59 months	Home and other	Husband Only	NO
838	.3798718058667576	35 - 39	Sool	Urban	No Education	2	Not at all	Not at all	2	Lowest	2	2	1	2	No	Husband	352	Male	9	Her home	No	No	Poor	.37987182	Poor	Not Worked	Big problem	Female		Home and other	Husband Only	NO
838	.3798718058667576	40 - 44	Sool	Urban	No Education	2	Not at all	Not at all	2	Lowest	1	1	1	1	No	Respondent and Husband Jointly	352	Male	62	Her home	No	No	Poor	.37987182	Poor	Not Worked	Big problem	Female		Home and other	Jointly/Other	NO
838	.3798718058667576	40 - 44	Sool	Urban	No Education	2	Not at all	Not at all	2	Lowest	1	1	1	1	No	Respondent and Husband Jointly	352	Male	51	Her home	No	No	Poor	.37987182	Poor	Not Worked	Big problem	Female	20–59 months	Home and other	Jointly/Other	NO
838	.3798718058667576	15 - 19	Sool	Urban	No Education	2	Not at all	Not at all	2	Lowest	1	1	1	1	No	Respondent and Husband Jointly	352	Male	31	Her home	No	No	Poor	.37987182	Poor	Not Worked	Big problem	Female	20–59 months	Home and other	Jointly/Other	NO
838	.3798718058667576	40 - 44	Sool	Urban	No Education	1	Not at all	Not at all	2	Lowest	1	1	1	1	No	Respondent and Husband Jointly	352	Female	50	Her home	No	No	Poor	.37987182	Poor	Not Worked	Big problem	Male	20–59 months	Home and other	Jointly/Other	NO
838	.3798718058667576	25 - 29	Sool	Urban	No Education	2	Not at all	Not at all	2	Lowest	1	1	1	1	No	Respondent and Husband Jointly	352	Female	62	Her home	No	No	Poor	.37987182	Poor	Not Worked	Big problem	Female		Home and other	Jointly/Other	NO
838	.3798718058667576	25 - 29	Sool	Urban	No Education	2	Not at all	Not at all	2	Lowest	1	1	1	1	No	Respondent and Husband Jointly	352	Female	15	Her home	No	No	Poor	.37987182	Poor	Not Worked	Big problem	Female	12–15 months	Home and other	Jointly/Other	NO
838	.3798718058667576	35 - 39	Sool	Urban	No Education	2	Not at all	Not at all	2	Lowest	2	1	1	1	No	Husband	352	Female	62	Her home	No	No	Poor	.37987182	Poor	Not Worked	Big problem	Female		Home and other	Husband Only	NO
838	.3798718058667576	35 - 39	Sool	Urban	No Education	2	Not at all	Not at all	2	Lowest	2	1	1	1	No	Husband	352	Male	10	Her home	No	No	Poor	.37987182	Poor	Not Worked	Big problem	Female		Home and other	Husband Only	NO
838	.3798718058667576	35 - 39	Sool	Urban	No Education	2	Not at all	Not at all	2	Second	1	1	1	1	No	Respondent and Husband Jointly	352	Female	61	Her home	No	No	Poor	.37987182	Poor	Not Worked	Big problem	Female		Home and other	Jointly/Other	NO
838	.3798718058667576	35 - 39	Sool	Urban	No Education	2	Not at all	Not at all	2	Second	1	1	1	1	No	Respondent and Husband Jointly	352	Male	13	Her home	No	No	Poor	.37987182	Poor	Not Worked	Big problem	Female	12–15 months	Home and other	Jointly/Other	NO
838	.3798718058667576	40 - 44	Sool	Urban	No Education	2	Not at all	Not at all	2	Lowest	2	1	1	1	No	Husband	352	Male	50	Her home	No	No	Poor	.37987182	Poor	Not Worked	Big problem	Female	20–59 months	Home and other	Husband Only	NO
838	.3798718058667576	25 - 29	Sool	Urban	No Education	2	Not at all	Not at all	2	Lowest	1	1	1	2	No	Husband	352	Female	65	Her home	Yes	No	Poor	.37987182	Poor	Not Worked	Big problem	Female		Home and other	Husband Only	NO
838	.3798718058667576	25 - 29	Sool	Urban	No Education	2	Not at all	Not at all	2	Lowest	1	1	1	2	No	Husband	352	Female	12	Her home	No	No	Poor	.37987182	Poor	Not Worked	Big problem	Female	12–15 months	Home and other	Husband Only	NO
838	.3798718058667576	15 - 19	Sool	Urban	No Education	1	Not at all	Not at all	2	Lowest	1	1	1	1	No	Husband	352	Female	12	Her home	Yes	No	Poor	.37987182	Poor	Not Worked	Big problem	Male	12–15 months	Home and other	Husband Only	NO
838	.3798718058667576	30 - 34	Sool	Urban	No Education	2	Not at all	Not at all	2	Lowest	2	2	1	2	No	Respondent and Husband Jointly	352	Female	67	Her home	No	No	Poor	.37987182	Poor	Not Worked	Big problem	Female		Home and other	Jointly/Other	NO
838	.3798718058667576	30 - 34	Sool	Urban	No Education	2	Not at all	Not at all	2	Lowest	2	2	1	2	No	Respondent and Husband Jointly	352	Male	43	Her home	No	No	Poor	.37987182	Poor	Not Worked	Big problem	Female	20–59 months	Home and other	Jointly/Other	NO
838	.3798718058667576	30 - 34	Sool	Urban	No Education	2	Not at all	Not at all	2	Lowest	2	2	1	2	No	Respondent and Husband Jointly	352	Female	13	Her home	No	No	Poor	.37987182	Poor	Not Worked	Big problem	Female	12–15 months	Home and other	Jointly/Other	NO
838	.3798718058667576	25 - 29	Sool	Urban	No Education	1	Not at all	Not at all	2	Lowest	2	1	2	2	No	Respondent and Husband Jointly	352	Female	65	Her home	No	No	Poor	.37987182	Poor	Not Worked	Big problem	Male		Home and other	Jointly/Other	NO
838	.3798718058667576	25 - 29	Sool	Urban	No Education	1	Not at all	Not at all	2	Lowest	2	1	2	2	No	Respondent and Husband Jointly	352	Female	25	Her home	No	No	Poor	.37987182	Poor	Not Worked	Big problem	Male	20–59 months	Home and other	Jointly/Other	NO
1	.3798718058667576	30 - 34	Sool	Urban	No Education	2	Not at all	Not at all	2	Lowest	2	1	1	1	No	Husband	352	Male	53	Her home	No	Yes	Good	.37987182	Poor	Not Worked	Big problem	Female	20–59 months	Home and other	Husband Only	NO
1	.3798718058667576	30 - 34	Sool	Urban	No Education	2	Not at all	Not at all	2	Lowest	2	1	1	1	No	Husband	352	Male	36	Her home	Yes	Yes	Good	.37987182	Poor	Not Worked	Big problem	Female	20–59 months	Home and other	Husband Only	NO
1	.3798718058667576	30 - 34	Sool	Urban	No Education	2	Not at all	Not at all	2	Lowest	2	1	1	1	No	Husband	352	Male	22	Her home	No	Yes	Good	.37987182	Poor	Not Worked	Big problem	Female	20–59 months	Home and other	Husband Only	NO
1	.3798718058667576	15 - 19	Sool	Urban	No Education	2	Not at all	Not at all	2	Lowest	1	2	1	1	No	Respondent and Husband Jointly	352	Female	1	Her home	No	No	Poor	.37987182	Poor	Not Worked	Big problem	Female		Home and other	Jointly/Other	NO
1	.3798718058667576	20 - 24	Sool	Urban	No Education	1	Less than once a week	Not at all	2	Second	2	1	1	2	No	Respondent	352	Male	55	Her home	No	No	Poor	.37987182	Poor	Not Worked	Big problem	Male	20–59 months	Home and other	Mother Alone	NO
1	.3798718058667576	20 - 24	Sool	Urban	No Education	1	Less than once a week	Not at all	2	Second	2	1	1	2	No	Respondent	352	Female	39	Her home	No	No	Poor	.37987182	Poor	Not Worked	Big problem	Male	20–59 months	Home and other	Mother Alone	NO
1	.3798718058667576	20 - 24	Sool	Urban	No Education	1	Less than once a week	Not at all	2	Second	2	1	1	2	No	Respondent	352	Male	21	Her home	No	No	Poor	.37987182	Poor	Not Worked	Big problem	Male	20–59 months	Home and other	Mother Alone	NO
1	.3798718058667576	40 - 44	Sool	Urban	No Education	2	Not at all	Not at all	2	Lowest	2	1	1	2	No	Respondent and Husband Jointly	352	Female	69	Her home	No	No	Poor	.37987182	Poor	Not Worked	Big problem	Female		Home and other	Jointly/Other	NO
1	.3798718058667576	40 - 44	Sool	Urban	No Education	2	Not at all	Not at all	2	Lowest	2	1	1	2	No	Respondent and Husband Jointly	352	Female	27	Her home	No	No	Poor	.37987182	Poor	Not Worked	Big problem	Female	20–59 months	Home and other	Jointly/Other	NO
1	.3798718058667576	40 - 44	Sool	Urban	No Education	1	Not at all	Not at all	2	Second	1	1	1	1	No	Husband	352	Male	67	Her home	No	No	Poor	.37987182	Poor	Not Worked	Big problem	Male		Home and other	Husband Only	NO
1	.3798718058667576	40 - 44	Sool	Urban	No Education	1	Not at all	Not at all	2	Second	1	1	1	1	No	Husband	352	Male	37	Her home	No	No	Poor	.37987182	Poor	Not Worked	Big problem	Male	20–59 months	Home and other	Husband Only	NO
1	.3798718058667576	40 - 44	Sool	Urban	No Education	1	Not at all	Not at all	2	Second	1	1	1	1	No	Husband	352	Female	5	Her home	No	No	Poor	.37987182	Poor	Not Worked	Big problem	Male		Home and other	Husband Only	NO
1	.3798718058667576	30 - 34	Sool	Urban	Primary	1	Not at all	Not at all	2	Second	1	1	1	1	No	Respondent	352	Male	54	Her home	No	No	Poor	.37987182	Poor	Not Worked	Big problem	Male	20–59 months	Home and other	Mother Alone	NO
1	.3798718058667576	30 - 34	Sool	Urban	Primary	1	At least once a week	Not at all	2	Second	1	1	1	1	No	Respondent	352	Female	59	Her home	Yes	No	Poor	.37987182	Poor	Not Worked	Big problem	Male	20–59 months	Home and other	Mother Alone	NO
1	.3798718058667576	30 - 34	Sool	Urban	Primary	1	At least once a week	Not at all	2	Second	1	1	1	1	No	Respondent	352	Female	26	Her home	No	No	Poor	.37987182	Poor	Not Worked	Big problem	Male	20–59 months	Home and other	Mother Alone	NO
1	.3798718058667576	25 - 29	Sool	Urban	No Education	1	Not at all	Not at all	2	Middle	1	1	1	1	No	Husband	352	Female	53	Her home	No	No	Poor	.37987182	Middle	Not Worked	Big problem	Male	20–59 months	Home and other	Husband Only	NO
1	.3798718058667576	20 - 24	Sool	Urban	No Education	2	Not at all	Not at all	2	Lowest	1	1	1	1	No	Respondent	352	Female	49	Her home	No	No	Poor	.37987182	Poor	Not Worked	Big problem	Female	20–59 months	Home and other	Mother Alone	NO
1	.3798718058667576	20 - 24	Sool	Urban	No Education	2	Not at all	Not at all	2	Lowest	1	1	1	1	No	Respondent	352	Female	28	Her home	No	No	Poor	.37987182	Poor	Not Worked	Big problem	Female	20–59 months	Home and other	Mother Alone	NO
1	.3798718058667576	20 - 24	Sool	Urban	No Education	2	Not at all	Not at all	2	Lowest	1	1	1	1	No	Respondent	352	Female	0	Her home	No	No	Poor	.37987182	Poor	Not Worked	Big problem	Female		Home and other	Mother Alone	NO
1	.3798718058667576	20 - 24	Sool	Urban	No Education	2	At least once a week	Not at all	2	Lowest	2	1	1	2	No	Respondent and Husband Jointly	352	Female	64	Her home	No	No	Poor	.37987182	Poor	Not Worked	Big problem	Female		Home and other	Jointly/Other	NO
1	.3798718058667576	25 - 29	Sool	Urban	No Education	2	Not at all	Not at all	2	Lowest	1	1	1	2	No	Respondent and Husband Jointly	352	Male	36	Her home	No	No	Poor	.37987182	Poor	Not Worked	Big problem	Female	20–59 months	Home and other	Jointly/Other	NO
1	.3798718058667576	25 - 29	Sool	Urban	Primary	1	Less than once a week	Not at all	2	Lowest	2	1	1	1	No	Husband	352	Male	42	Her home	Yes	No	Poor	.37987182	Poor	Not Worked	Big problem	Male	20–59 months	Home and other	Husband Only	NO
1	.3798718058667576	30 - 34	Sool	Urban	No Education	1	Less than once a week	Not at all	2	Middle	2	2	1	1	No	Respondent and Husband Jointly	352	Female	69	Her home	No	No	Poor	.37987182	Middle	Not Worked	Big problem	Male		Home and other	Jointly/Other	NO
2	.3798718058667576	25 - 29	Sool	Urban	No Education	2	Not at all	Not at all	2	Fourth	2	2	2	2	No	Respondent and Husband Jointly	352	Female	41	Her home	No	No	Poor	.37987182	Rich	Not Worked	Not a big problem	Female	20–59 months	Home and other	Jointly/Other	NO
2	.3798718058667576	25 - 29	Sool	Urban	No Education	2	Not at all	Not at all	2	Fourth	2	2	2	2	No	Respondent and Husband Jointly	352	Female	18	Her home	No	No	Poor	.37987182	Rich	Not Worked	Not a big problem	Female	16–19 months	Home and other	Jointly/Other	NO
2	.3798718058667576	25 - 29	Sool	Urban	No Education	2	Not at all	Not at all	2	Fourth	2	2	2	2	No	Respondent and Husband Jointly	352	Female	2	Her home	No	No	Poor	.37987182	Rich	Not Worked	Not a big problem	Female		Home and other	Jointly/Other	NO
2	.3798718058667576	25 - 29	Sool	Urban	No Education	2	Not at all	Not at all	2	Second	2	1	1	2	No	Respondent and Husband Jointly	352	Male	57	Her home	No	No	Poor	.37987182	Poor	Not Worked	Big problem	Female	20–59 months	Home and other	Jointly/Other	NO
2	.3798718058667576	25 - 29	Sool	Urban	No Education	2	Not at all	Not at all	2	Second	2	1	1	2	No	Respondent and Husband Jointly	352	Male	45	Her home	No	No	Poor	.37987182	Poor	Not Worked	Big problem	Female	20–59 months	Home and other	Jointly/Other	NO
2	.3798718058667576	25 - 29	Sool	Urban	No Education	2	Not at all	Not at all	2	Second	2	1	1	2	No	Respondent and Husband Jointly	352	Female	13	Her home	No	No	Poor	.37987182	Poor	Not Worked	Big problem	Female	12–15 months	Home and other	Jointly/Other	NO
2	.3798718058667576	30 - 34	Sool	Urban	No Education	1	At least once a week	Not at all	2	Middle	2	1	1	2	No	Respondent	352	Female	60	Government Hospital	No	No	Poor	.37987182	Middle	Not Worked	Big problem	Male		Health facility	Mother Alone	NO
2	.3798718058667576	35 - 39	Sool	Urban	No Education	1	Not at all	Not at all	2	Middle	2	1	1	2	No	Husband	352	Female	50	Her home	No	No	Poor	.37987182	Middle	Not Worked	Big problem	Male	20–59 months	Home and other	Husband Only	NO
2	.3798718058667576	15 - 19	Sool	Urban	No Education	2	Not at all	Not at all	2	Fourth	1	1	1	1	No	Respondent	352	Female	6	Her home	No	No	Poor	.37987182	Rich	Not Worked	Big problem	Female		Home and other	Mother Alone	NO
2	.3798718058667576	30 - 34	Sool	Urban	No Education	1	Not at all	Not at all	2	Lowest	1	1	1	1	No	Respondent	352	Male	42	Her home	No	No	Poor	.37987182	Poor	Not Worked	Big problem	Male	20–59 months	Home and other	Mother Alone	NO
2	.3798718058667576	30 - 34	Sool	Urban	No Education	1	Not at all	Not at all	2	Lowest	1	1	1	1	No	Respondent	352	Male	15	Her home	No	No	Poor	.37987182	Poor	Not Worked	Big problem	Male	12–15 months	Home and other	Mother Alone	NO
2	.3798718058667576	25 - 29	Sool	Urban	Primary	2	Not at all	Not at all	2	Highest	1	1	1	1	No	Husband	352	Male	24	Her home	No	No	Poor	.37987182	Rich	Not Worked	Big problem	Female	20–59 months	Home and other	Husband Only	NO
2	.3798718058667576	25 - 29	Sool	Urban	Primary	2	Not at all	Not at all	2	Highest	1	1	1	1	No	Husband	352	Male	13	Her home	No	No	Poor	.37987182	Rich	Not Worked	Big problem	Female	12–15 months	Home and other	Husband Only	NO
2	.3798718058667576	35 - 39	Sool	Urban	No Education	1	Not at all	Not at all	2	Middle	2	2	2	2	No	Respondent	352	Female	47	Her home	No	No	Poor	.37987182	Middle	Not Worked	Not a big problem	Male	20–59 months	Home and other	Mother Alone	NO
2	.3798718058667576	35 - 39	Sool	Urban	No Education	2	Not at all	Not at all	2	Middle	1	1	1	1	No	Respondent and Husband Jointly	352	Male	28	Her home	No	No	Poor	.37987182	Middle	Not Worked	Big problem	Female	20–59 months	Home and other	Jointly/Other	NO
2	.3798718058667576	35 - 39	Sool	Urban	No Education	1	Not at all	Not at all	2	Middle	1	1	1	2	No	Respondent and Husband Jointly	352	Male	37	Her home	No	No	Poor	.37987182	Middle	Not Worked	Big problem	Male	20–59 months	Home and other	Jointly/Other	NO
2	.3798718058667576	20 - 24	Sool	Urban	No Education	2	Not at all	Not at all	2	Middle	2	1	1	1	No	Respondent	352	Female	33	MCH/HC	No	No	Poor	.37987182	Middle	Not Worked	Big problem	Female	20–59 months	Health facility	Mother Alone	NO
2	.3798718058667576	30 - 34	Sool	Urban	Primary	1	Not at all	Not at all	2	Fourth	2	2	1	2	No	Respondent	352	Female	37	Her home	No	No	Poor	.37987182	Rich	Not Worked	Big problem	Male	20–59 months	Home and other	Mother Alone	NO
2	.3798718058667576	30 - 34	Sool	Urban	Primary	1	Not at all	Not at all	2	Fourth	2	2	1	2	No	Respondent	352	Male	33	Her home	No	Yes	Good	.37987182	Rich	Not Worked	Big problem	Male	20–59 months	Home and other	Mother Alone	NO
2	.3798718058667576	30 - 34	Sool	Urban	Primary	1	Not at all	Not at all	2	Fourth	2	2	1	2	No	Respondent	352	Female	8	Her home	No	Yes	Good	.37987182	Rich	Not Worked	Big problem	Male		Home and other	Mother Alone	NO
2	.3798718058667576	30 - 34	Sool	Urban	Primary	1	Not at all	Not at all	2	Middle	2	2	1	2	No	Respondent	352	Female	63	Her home	No	No	Poor	.37987182	Middle	Not Worked	Big problem	Male		Home and other	Mother Alone	NO
2	.3798718058667576	30 - 34	Sool	Urban	Primary	1	Not at all	Not at all	2	Middle	2	2	1	2	No	Respondent	352	Male	38	Her home	No	No	Poor	.37987182	Middle	Not Worked	Big problem	Male	20–59 months	Home and other	Mother Alone	NO
2	.3798718058667576	30 - 34	Sool	Urban	Primary	1	Not at all	Not at all	2	Middle	2	2	1	2	No	Respondent	352	Male	25	Her home	No	No	Poor	.37987182	Middle	Not Worked	Big problem	Male	20–59 months	Home and other	Mother Alone	NO
2	.3798718058667576	30 - 34	Sool	Urban	Primary	1	Not at all	Not at all	2	Middle	2	2	1	2	No	Respondent	352	Male	1	Her home	No	No	Poor	.37987182	Middle	Not Worked	Big problem	Male		Home and other	Mother Alone	NO
2	.3798718058667576	20 - 24	Sool	Urban	No Education	1	Not at all	Not at all	2	Middle	2	2	1	2	No	Respondent	352	Male	12	Her home	No	Yes	Good	.37987182	Middle	Not Worked	Big problem	Male	12–15 months	Home and other	Mother Alone	NO
2	.3798718058667576	25 - 29	Sool	Urban	No Education	1	Not at all	Not at all	2	Middle	2	1	1	1	No	Respondent	352	Female	68	Her home	Yes	No	Poor	.37987182	Middle	Not Worked	Big problem	Male		Home and other	Mother Alone	NO
2	.3798718058667576	35 - 39	Sool	Urban	No Education	2	Not at all	Not at all	2	Fourth	2	2	2	2	No	Respondent	352	Female	36	Her home	No	No	Poor	.37987182	Rich	Not Worked	Not a big problem	Female	20–59 months	Home and other	Mother Alone	NO
2	.3798718058667576	20 - 24	Sool	Urban	No Education	2	Not at all	Not at all	2	Fourth	2	2	2	2	No	Husband	352	Female	44	Her home	No	No	Poor	.37987182	Rich	Not Worked	Not a big problem	Female	20–59 months	Home and other	Husband Only	NO
2	.3798718058667576	20 - 24	Sool	Urban	No Education	2	Not at all	Not at all	2	Fourth	2	2	2	2	No	Husband	352	Female	0	Government Hospital	No	No	Poor	.37987182	Rich	Not Worked	Not a big problem	Female		Health facility	Husband Only	NO
9	.3798718058667576	40 - 44	Sool	Urban	No Education	2	Less than once a week	Not at all	2	Lowest	2	1	2	2	No	Respondent	352	Male	60	Her home	No	No	Poor	.37987182	Poor	Not Worked	Big problem	Female		Home and other	Mother Alone	NO
9	.3798718058667576	40 - 44	Sool	Urban	No Education	2	Less than once a week	Not at all	2	Lowest	2	1	2	2	No	Respondent	352	Male	38	Her home	No	No	Poor	.37987182	Poor	Not Worked	Big problem	Female	20–59 months	Home and other	Mother Alone	NO
1	.3798718058667576	30 - 34	Sool	Urban	No Education	1	Not at all	Not at all	2	Fourth	2	1	1	1	No	Respondent and Husband Jointly	352	Male	59	Government Hospital	Yes	No	Poor	.37987182	Rich	Not Worked	Big problem	Male	20–59 months	Health facility	Jointly/Other	NO
1	.3798718058667576	30 - 34	Sool	Urban	No Education	1	Not at all	Not at all	2	Fourth	2	1	1	1	No	Respondent and Husband Jointly	352	Female	28	Government Hospital	No	No	Poor	.37987182	Rich	Not Worked	Big problem	Male	20–59 months	Health facility	Jointly/Other	NO
1	.3798718058667576	25 - 29	Sool	Urban	No Education	1	Not at all	Not at all	2	Fourth	1	1	1	1	No	Husband	352	Male	65	Government Hospital	No	No	Poor	.37987182	Rich	Not Worked	Big problem	Male		Health facility	Husband Only	NO
35	.3798718058667576	30 - 34	Sool	Urban	Primary	1	Not at all	Not at all	1	Fourth	2	2	2	2	No	Respondent and Husband Jointly	352	Male	62	Her home	No	No	Poor	.37987182	Rich	Not Worked	Not a big problem	Male		Home and other	Jointly/Other	YES
35	.3798718058667576	20 - 24	Sool	Urban	No Education	1	Not at all	At least once a week	2	Highest	2	1	2	2	No	Respondent	352	Female	42	Government Hospital	No	No	Poor	.37987182	Rich	Not Worked	Big problem	Male	20–59 months	Health facility	Mother Alone	NO
35	.3798718058667576	30 - 34	Sool	Urban	No Education	2	Not at all	At least once a week	1	Highest	2	2	1	2	No	Respondent and Husband Jointly	352	Male	48	Her home	No	No	Poor	.37987182	Rich	Not Worked	Big problem	Female	20–59 months	Home and other	Jointly/Other	YES
35	.3798718058667576	30 - 34	Sool	Urban	No Education	2	Not at all	At least once a week	2	Highest	2	1	1	2	No	Respondent and Husband Jointly	352	Female	3	Her home	No	No	Poor	.37987182	Rich	Not Worked	Big problem	Female		Home and other	Jointly/Other	NO
35	.3798718058667576	20 - 24	Sool	Urban	No Education	2	Not at all	Not at all	2	Fourth	2	1	1	1	No	Husband	352	Male	16	Government Hospital	Yes	Yes	Good	.37987182	Rich	Not Worked	Big problem	Female	16–19 months	Health facility	Husband Only	NO
35	.3798718058667576	30 - 34	Sool	Urban	Primary	1	Not at all	Not at all	2	Middle	1	1	1	1	No	Respondent and Husband Jointly	352	Male	58	MCH/HC	No	No	Poor	.37987182	Middle	Not Worked	Big problem	Male	20–59 months	Health facility	Jointly/Other	NO
35	.3798718058667576	30 - 34	Sool	Urban	Primary	1	Not at all	Not at all	2	Middle	1	1	1	1	No	Respondent and Husband Jointly	352	Female	18	MCH/HC	No	No	Poor	.37987182	Middle	Not Worked	Big problem	Male	16–19 months	Health facility	Jointly/Other	NO
35	.3798718058667576	35 - 39	Sool	Urban	No Education	2	Not at all	Not at all	2	Middle	1	1	1	1	No	Respondent	352	Female	18	Her home	No	No	Poor	.37987182	Middle	Not Worked	Big problem	Female	16–19 months	Home and other	Mother Alone	NO
35	.3798718058667576	20 - 24	Sool	Urban	Primary	2	Not at all	Not at all	2	Fourth	2	2	2	2	No	Respondent and Husband Jointly	352	Female	35	Government Hospital	No	No	Poor	.37987182	Rich	Not Worked	Not a big problem	Female	20–59 months	Health facility	Jointly/Other	NO
35	.3798718058667576	35 - 39	Sool	Urban	No Education	1	Not at all	Not at all	2	Fourth	1	1	1	1	No	Respondent and Husband Jointly	352	Male	57	Government Hospital	No	No	Poor	.37987182	Rich	Not Worked	Big problem	Male	20–59 months	Health facility	Jointly/Other	NO
35	.3798718058667576	30 - 34	Sool	Urban	No Education	1	Not at all	Not at all	2	Middle	1	1	1	1	No	Husband	352	Female	50	Her home	No	No	Poor	.37987182	Middle	Not Worked	Big problem	Male	20–59 months	Home and other	Husband Only	NO
35	.3798718058667576	30 - 34	Sool	Urban	No Education	1	Not at all	Not at all	2	Middle	1	1	1	1	No	Husband	352	Male	25	Her home	No	No	Poor	.37987182	Middle	Not Worked	Big problem	Male	20–59 months	Home and other	Husband Only	NO
35	.3798718058667576	20 - 24	Sool	Urban	Primary	2	Not at all	At least once a week	1	Highest	2	2	2	2	No	Husband	352	Male	24	Her home	No	No	Poor	.37987182	Rich	Not Worked	Not a big problem	Female	20–59 months	Home and other	Husband Only	YES
35	.3798718058667576	35 - 39	Sool	Urban	No Education	2	Not at all	Not at all	2	Highest	2	2	2	1	No	Husband	352	Female	57	Her home	No	No	Poor	.37987182	Rich	Not Worked	Not a big problem	Female	20–59 months	Home and other	Husband Only	NO
35	.3798718058667576	30 - 34	Sool	Urban	No Education	2	Not at all	Not at all	2	Highest	1	1	1	1	No	Husband	352	Female	45	Her home	No	No	Poor	.37987182	Rich	Not Worked	Big problem	Female	20–59 months	Home and other	Husband Only	NO
35	.3798718058667576	30 - 34	Sool	Urban	No Education	2	Not at all	Not at all	2	Fourth	2	1	2	2	No	Respondent and Husband Jointly	352	Male	54	Government Hospital	No	No	Poor	.37987182	Rich	Not Worked	Big problem	Female	20–59 months	Health facility	Jointly/Other	NO
35	.3798718058667576	25 - 29	Sool	Urban	No Education	2	At least once a week	Not at all	2	Middle	1	1	1	1	No	Husband	352	Male	69	Her home	No	No	Poor	.37987182	Middle	Not Worked	Big problem	Female		Home and other	Husband Only	NO
35	.3798718058667576	25 - 29	Sool	Urban	No Education	2	At least once a week	Not at all	2	Middle	1	1	1	1	No	Husband	352	Male	57	Her home	No	No	Poor	.37987182	Middle	Not Worked	Big problem	Female	20–59 months	Home and other	Husband Only	NO
35	.3798718058667576	25 - 29	Sool	Urban	No Education	2	At least once a week	Not at all	2	Middle	1	1	1	1	No	Husband	352	Female	33	Her home	No	No	Poor	.37987182	Middle	Not Worked	Big problem	Female	20–59 months	Home and other	Husband Only	NO
35	.3798718058667576	25 - 29	Sool	Urban	No Education	2	At least once a week	Not at all	2	Middle	1	1	1	1	No	Husband	352	Female	18	Her home	No	No	Poor	.37987182	Middle	Not Worked	Big problem	Female	16–19 months	Home and other	Husband Only	NO
35	.3798718058667576	25 - 29	Sool	Urban	Primary	2	Not at all	Not at all	1	Fourth	1	1	1	1	No	Husband	352	Male	57	Government Hospital	No	No	Poor	.37987182	Rich	Not Worked	Big problem	Female	20–59 months	Health facility	Husband Only	YES
35	.3798718058667576	30 - 34	Sool	Urban	No Education	2	Not at all	Not at all	2	Fourth	2	1	1	1	No	Husband	352	Male	70	Government Hospital	No	No	Poor	.37987182	Rich	Not Worked	Big problem	Female		Health facility	Husband Only	NO
35	.3798718058667576	20 - 24	Sool	Urban	No Education	2	Not at all	Not at all	2	Fourth	1	1	1	1	No	Husband	352	Male	46	Her home	Don't Know	Don't Know	Poor	.37987182	Rich	Not Worked	Big problem	Female	20–59 months	Home and other	Husband Only	NO
62	.3798718058667576	25 - 29	Sool	Urban	No Education	1	Not at all	Not at all	2	Highest	1	1	1	1	Yes	Respondent	352	Female	70	Her home	No	No	Poor	.37987182	Rich	Worked	Big problem	Male		Home and other	Mother Alone	NO
62	.3798718058667576	40 - 44	Sool	Urban	No Education	2	Not at all	Not at all	2	Middle	2	1	1	1	No	Respondent and Husband Jointly	352	Male	54	Her home	No	No	Poor	.37987182	Middle	Not Worked	Big problem	Female	20–59 months	Home and other	Jointly/Other	NO
62	.3798718058667576	35 - 39	Sool	Urban	No Education	2	Not at all	Not at all	2	Middle	2	2	2	2	No	Respondent	352	Male	26	Her home	No	No	Poor	.37987182	Middle	Not Worked	Not a big problem	Female	20–59 months	Home and other	Mother Alone	NO
62	.3798718058667576	25 - 29	Sool	Urban	No Education	1	Not at all	Not at all	2	Fourth	2	2	2	2	No	Husband	352	Male	51	Her home	No	No	Poor	.37987182	Rich	Not Worked	Not a big problem	Male	20–59 months	Home and other	Husband Only	NO
62	.3798718058667576	35 - 39	Sool	Urban	No Education	2	Not at all	Not at all	2	Fourth	1	1	1	1	No	Husband	352	Female	46	Her home	No	No	Poor	.37987182	Rich	Not Worked	Big problem	Female	20–59 months	Home and other	Husband Only	NO
62	.3798718058667576	15 - 19	Sool	Urban	Primary	1	Not at all	Not at all	2	Highest	1	1	1	1	No	Respondent and Husband Jointly	352	Male	10	MCH/HC	No	No	Poor	.37987182	Rich	Not Worked	Big problem	Male		Health facility	Jointly/Other	NO
62	.3798718058667576	20 - 24	Sool	Urban	No Education	2	Not at all	Less than once a week	1	Fourth	1	1	1	1	No	Respondent	352	Female	31	Private Hospital/Clinic	No	No	Poor	.37987182	Rich	Not Worked	Big problem	Female	20–59 months	Health facility	Mother Alone	YES
62	.3798718058667576	40 - 44	Sool	Urban	No Education	1	Not at all	Not at all	2	Middle	1	1	1	1	No	Husband	352	Male	70	Her home	No	No	Poor	.37987182	Middle	Not Worked	Big problem	Male		Home and other	Husband Only	NO
62	.3798718058667576	20 - 24	Sool	Urban	No Education	1	Not at all	Not at all	2	Fourth	2	2	2	2	No	Husband	352	Male	22	Government Hospital	No	No	Poor	.37987182	Rich	Not Worked	Not a big problem	Male	20–59 months	Health facility	Husband Only	NO
62	.3798718058667576	30 - 34	Sool	Urban	No Education	1	Not at all	Less than once a week	2	Fourth	2	1	1	2	No	Respondent and Husband Jointly	352	Male	57	MCH/HC	No	No	Poor	.37987182	Rich	Not Worked	Big problem	Male	20–59 months	Health facility	Jointly/Other	NO
62	.3798718058667576	45 - 49	Sool	Urban	Primary	1	Not at all	Not at all	2	Highest	2	2	2	2	No	Respondent and Husband Jointly	352	Female	24	Private Hospital/Clinic	No	No	Poor	.37987182	Rich	Not Worked	Not a big problem	Male	20–59 months	Health facility	Jointly/Other	NO
[truncated: 13,448 more rows]
